# Supplementary material for: Biofilm Formation on Excavation Damaged Zone Fractures in Deep Neogene Sedimentary Rock
Source: Microb Ecol. 2024 Oct 22;87(1):132. doi: 10.1007/s00248-024-02451-7 (PMC11496357; doi:10.1007/s00248-024-02451-7)
Supplement: Supplementary file 2 — Supplementary file2 (XLSX 157 KB) [file 248_2024_2451_MOESM2_ESM.xlsx]

## Sheet: TableS1
Table S1: BTV analysis results for fracture strikes and dips.
Fracture ID	Depth	Strike	Dip
	(mabh)	(°)	(°)
BTV1*	0.167	N60E	85S
BTV2	0.232	N79E	80S
BTV3	0.262	N71E	89S
BTV4	0.275	N66E	86S
BTV5	0.358	N75E	83S
BTV6	0.392	N58E	74SE
BTV7	0.463	N61E	87S
BTV8	0.547	N30E	84SE
BTV9	0.779	N69E	75N
*The interface between the cement and the rock mass.

## Sheet: TableS2
Table S2: Results of Hydraulic Conductivity in Boreholes.
Interval #	Interval depth	Hydraulic conductivity
	(mabh)	（m/sec）
1	0.30 - 2.00	1.5e-06
2	0.45 - 2.00	1.5e-06
3	0.55 - 2.00	1.9e-07
4	0.70 - 2.00	4.6e-08
5	0.90 - 2.00	1.7e-08
6	1.40 - 2.00	7.6e-10

## Sheet: TableS3
"Table S3: Fracture ID and Positions from Core Observations
Fracture ID	Center depth	Top depth	Bottom depth	Dip	Logging data	EDZ #
	(mabh)	(mabh)	(mabh)	(°)
Fracture C1	0.17	0.165	0.178	15	BTV1
Fracture C2	0.235	0.218	0.272	30	BTV2
Fracture C3	0.26	0.255	0.285	55	BTV3
Fracture C4	0.265	0.26	0.288	60
Fracture C5	0.28	0.262	0.29	65	BTV4
Fracture C6	0.298	0.288	0.298	20
Fracture C7	0.377	0.355	0.387	45	BTV5	EDZ1
Fracture C8	0.392	0.392	0.393	20	BTV6	EDZ2
Fracture C9	0.403	0.403	0.403	25
Fracture C10	0.442	0.438	0.448	25
Fracture C11	0.47	0.458	0.477	25	BTV7
Fracture C12	0.557	0.531	0.549	30	BTV8
Fracture C13	0.565	0.565	0.572	30
Fracture C14	0.653	0.65	0.676	50
Fracture C15	0.664	0.662	0.676	5
Fracture C16	0.773	0.772	0.773	5
Fracture C17	0.792	0.783	0.8	15	BTV9
Fracture C18	0.804	0.809	0.806	10
Fracture C19	0.844	0.844	0.847	5
Fracture C20	0.934	0.934	0.94	15
Fracture C21	0.983	0.983	0.985	5
Fracture C22	1.042	1.041	1.055	10
Fracture C23	1.16	1.152	1.172	20
Fracture C24	1.19	1.18	1.211	30
Fracture C25	1.291	1.288	1.293	5
Fracture C26	1.339	1.333	1.346	15
Fracture C27	1.791	1.777	1.815	40

## Sheet: Table S4
Table S4. 16S rRNA gene amplicon read numbers of amplicon sequence variants (AVS). A negative control was performed by DNA extraction without a sample.
ID	EDZ1	EDZ2	Negative control	Classification based on SILVA ver. 138	Sequences
EDZ_001	639	478	0	d__Bacteria; p__Proteobacteria; c__Gammaproteobacteria; o__Burkholderiales; f__Methylophilaceae	GTGCCAGCAGCCGCGGTAATACGTAGGGTGCAAGCGTTAATCGGAATTACTGGGCGTAAAGCGTGCGCAGGCGGTTTTGTAAGTCAGATGTGAAATCCCCGGGCTCAACCTGGGAACTGCGTTTGAAACTACAAGGCTAGAGTGTAGCAGAGGGGGGTAGAATTCCACGTGTAGCAGTGAAATGCGTAGAGATGTGGAGGAATACCAATGGCGAAGGCAGCCCCCTGGGTTAACACTGACGCTCATGCACGAAAGCGTGGGGAGCAAACAGGATTAGATACCCTGGTAGTCCACGCCCTAAACGATGTCTACTAGTTGTTGGTGGAGTAAAATCCATTAGTAACGCAGCTAACGCGTGAAGTAGACCGCCTGGGGAGTACGGTCGCAAGATTAAAACTC…
EDZ_002	667	194	0	d__Bacteria; p__Proteobacteria; c__Gammaproteobacteria; o__Methylococcales; f__Methylomonadaceae; g__Methylobacter	GTGCCAGCAGCCGCGGTAATACGGAGGGTGCGAGCGTTAATCGGAATTACTGGGCGTAAAGCGTGCGTAGGCGGTTATTTAAGTCAGATGTGAAAGCCCCGGGCTTAACCTGGGAACTGCATTTGATACTGGGTAACTAGAGTTTAGTAGAGGAGAGTGGAATTTCAGGTGTAGCGGTGAAATGCGTAGAGATCTGAAGGAACACCAGTGGCGAAGGCGACTCTCTGGACTAAAACTGACGCTGAGGTACGAAAGCGTGGGTAGCAAACAGGATTAGATACCCTGGTAGTCCACGCCGTAAACGATGTCAACTAGCCGTTGGACCTCTATACAGGTTTAGTGGCGCAGCTAACGCATTAAGTTGACCGCCTGGGGAGTACGGCCGCAAGGTTAAAACTC…
EDZ_003	315	0	0	d__Bacteria; p__Proteobacteria; c__Alphaproteobacteria; o__Rhizobiales; f__Rhizobiaceae; g__Allorhizobium-Neorhizobium-Pararhizobium-Rhizobium	GTGCCAGCAGCCGCGGTAATACGAAGGGGGCTAGCGTTGTTCGGAATTACTGGGCGTAAAGCGCACGTAGGCGGATATTTAAGTCAGGGGTGAAATCCCGCAGCTCAACTGCGGAACTGCCTTTGATACTGGGTATCTCGAGTATGGAAGAGGTGAGTGGAATTCCGAGTGTAGAGGTGAAATTCGTAGATATTCGGAGGAACACCAGTGGCGAAGGCGGCTCACTGGTCCATTACTGACGCTGAGGTGCGAAAGCGTGGGGAGCAAACAGGATTAGATACCCTGGTAGTCCACGCCGTAAACGATGAATGTTAGCCGTCGGGCAGCTTGCTGTTCGGTGGCGCAGCTAACGCATTAAACATTCCGCCTGGGGAGTACGGTCGCAAGATTAAAACTCAA…
EDZ_004	91	66	0	d__Bacteria; p__Proteobacteria; c__Gammaproteobacteria; o__Burkholderiales; f__Methylophilaceae	GTGCCAGCAGCCGCGGTAATACGTAGGGTGCAAGCGTTAATCGGAATTACTGGGCGTAAAGCGTGCGCAGGCGGTTTTGTAAGTCAGATGTGAAATCCCCGGGCTCAACCTGGGAACTGCGTTTGAAACTACAAGGCTAGAGTGTAGCAGAGGGGGGTAGAATTCCACGTGTAGCAGTGAAATGCGTAGAGATGTGGAGGAATACCAATGGCGAAGGCAGCCCCCTGGGTTAACACTGACGCTCATGCACGAAAGCGTGGGGAGCAAACAGGATTAGATACCCTGGTAGTCCACGCCCTAAACGATGTCTACTAGTTGTTGGTGGAGTAAAATCCATTAGTAACGCAGCTAACGCGTGAAGTAGACCGCCTGGGGAGTACGGTCGCAAGATTAAAACTC…
EDZ_005	78	61	0	d__Bacteria; p__Proteobacteria; c__Alphaproteobacteria; o__Rhizobiales; f__Rhizobiaceae; g__Ciceribacter; s__Ensifer_adhaerens	GTGCCAGCAGCCGCGGTAATACGAAGGGGGCTAGCGTTGTTCGGAATTACTGGGCGTAAAGCGCATGTAGGCGGACATTTAAGTCAGGGGTGAAATCCCGGGGCTCAACCTCGGAACTGCCTTTGATACTGGGTGTCTAGAGTGTGGAAGAGGTAAGTGGAATTCCGAGTGTAGAGGTGAAATTCGTAGATATTCGGAGGAACACCAGTGGCGAAGGCGGCTTACTGGTCCATTACTGACGCTGAGGTGCGAAAGCGTGGGGAGCAAACAGGATTAGATACCCTGGTAGTCCACGCCGTAAACGATGAATGTTAGCCGTCGGGCAGTTGACTGTTCGGTGGCGCAGCTAACGCATTAAACATTCCGCCTGGGGAGTACGGTCGCAAGATTAAAACTCAA…
EDZ_006	0	136	0	d__Bacteria; p__Desulfobacterota; c__Desulfobacteria; o__Desulfobacterales; f__Desulfobacteraceae; g__uncultured	GTGCCAGCAGCCGCGGTAATACGGGGGATGCAAGCGTTATTCGGAATTATTGGGCGTAAAGGGCGCGTAGGCGGTTTTGTCGGTCAGATGTGAAAGCCCAGGGCTCAACCCTGGACGTGCATTTGAAACAGCAAGACTTGAGTACGGGAGAGGAAAGCGGAATTCCTGGTGTAGAGGTGAAATTCGTAGATATCAGGAGGAACACCGATGGCGAAGGCAGCTTTCTGGACCGATACTGACGCTGAGGCGCGAAGGCGTGGGTAGCGAACAGGATTAGATACCCTGGTAGTCCACGCAGTAAACGATGTACACTCGGTGTAGCGGATATTAAAATCTGCTGCGCCCAAGCTAACGCATTAAGTGTACCGCCTGGGGAGTACGGTCGCAAGACTAAAACTC…
EDZ_007	0	122	0	d__Bacteria; p__Bacteroidota; c__Bacteroidia; o__Bacteroidales; f__Prolixibacteraceae; g__Sunxiuqinia; s__uncultured_bacterium	GTGCCAGCAGCCGCGGTAATACGGAGGATGCAAGCGTTATCCGGATTCATTGGGTTTAAAGGGTACGTAGGTGGCTGATTAAGTCAGTGGTGAAAACCTGCCGCTTAACGGTAGGCGTGCCATTGATACTGATTGGCTTGAGTCCAGTTGAGGTAGGCGGAATGTGTAGTGTAGCGGTGAAATGCTTAGATATTACACAGAACTCCGATTGCGAAGGCAGCTTACTAAACTGACACTGACGCTGAGGTACGAAAGCGTGGGTAGCGAACAGGATTAGATACCCTGGTAGTCCACGCCGTAAACGATGCTCACTCGCTGTTTGCGATACACAGCAAGCGGCTTAGCGAAAGCGATAAGTGAGCCACCTGGGGAGTACGCCGGCAACGGTGAAACTTAAAT…
EDZ_008	0	115	0	d__Bacteria; p__Proteobacteria; c__Alphaproteobacteria; o__Rhodobacterales; f__Rhodobacteraceae	GTGCCAGCAGCCGCGGTAATACGGAGGGGGCTAGCGTTGTTCGGAATTACTGGGCGTAAAGCGCACGTAGGCGGATTGGAAAGTTGGAGGTGAAATCCCAGGGCTCAACCTTGGAACTGCCTTCAAAACTATCAGTCTAGAGGTCGAGAGAGGTGAGTGGAATTCCGAGTGTAGAGGTGAAATTCGTAGATATTCGGAGGAACACCAGTGGCGAAGGCGGCTCACTGGCTCGATACTGACGCTGAGGTGCGAAAGCGTGGGGAGCAAACAGGATTAGATACCCTGGTAGTCCACGCCGTAAACGATGAATGCCAGTCGTCGGCAAGCATGCTTGTCGGTGACACACCTAACGGATTAAGCATTCCGCCTGGGGAGTACGGTCGCAAGATTAAAACTCAA…
EDZ_009	0	99	0	d__Bacteria; p__Proteobacteria; c__Gammaproteobacteria; o__Burkholderiales	GTGCCAGCAGCCGCGGTAATACGTAGGGTGCAAGCGTTAATCGGAATTACTGGGCGTAAAGCGTGCGCAGGCGGTTTTGTAAGTCAGATGTGAAATCCCCGGGCTCAACCTGGGAACTGCGTTTGAAACTACAAGGCTAGAGTGTAGCAGAGGGGGGTAGAATTCCACGTGTAGCAGTGAAATGCGTAGAGATGTGGAGGAATACCAATGGCGAAGGCAGCCCCCTGGGTTAACACTGACGCTCATGCACGAAAGCGTGGGGAGCAAACAGGATTAGATACCCTGGTAGTCCACGCCCTAAACGATGTCAACTGGTTGTTGGGTCTCTTCTGACTCAGTAACGAAGCTAACGCGTGAAGTTGACCGCCTGGGGAGTACGGCCGCAAGGTTGAAACTCAA…
EDZ_010	25	73	0	d__Bacteria; p__Bacteroidota; c__Bacteroidia; o__Bacteroidales; f__Bacteroidetes_BD2-2; g__Bacteroidetes_BD2-2; s__uncultured_Sphingobacterium	GTGCCAGCAGCCGCGGTAATACGGAGGATGCAGGCGTTATCCGGATTTATTAGGTTTAAAGGGTGCGCAGGCGGCCCGGTAAGTCAGTGGTGAAAGTTTGCAGCTTAACTGTAAAATTGCCATTGATACTGTCGGGCTTGAATGTGGTAGAGGTAGGCGGAATGTGTAGTGTAGCGGTGAAATGCTTAGATATTACACAGAACACCGATTGCGAAGGCAGCTTACTATGCCATGATTGACGCTGAGGCACGAAAGCGTGGGGAGCGAACAGGATTAGATACCCTGGTAGTCCACGCCGTAAACGATGATTACTGGTTGTGTGCGATATACAGTGCGCGACTGAGGGAAACCATTAAGTAATCCACCTGGGGAGTACGGTCGCAAGACTGAAACTCAAAT…
EDZ_011	0	97	0	d__Bacteria; p__Proteobacteria; c__Alphaproteobacteria; o__Caulobacterales; f__Hyphomonadaceae; g__Hyphomonas	GTGCCAGCAGCCGCGGTAATACGAAGGGGGCTAGCGTTGTTCGGAATTACTGGGCGTAAAGCGCACGTAGGCGGACTTTTAAGTCAGATGTGAAATCCCGGGGCTCAACCTCGGAACTGCATTTGAAACTGGAAGTCTGGAGTTCAGGAGAGGTTAGCGGAATACCGAGTGTAGAGGTGAAATTCGTAGATATTCGGTGGAACACCAGTGGCGAAGGCGGCTAACTGGACTGATACTGACGCTGAGGTGCGAAAGTGTGGGGAGCAAACAGGATTAGATACCCTGGTAGTCCACACCGTAAACGATGAGAGCTAGTTGTTGGCAGGCATGCCTGTCGGTGACGCAGCTAACGCATTAAGCTCTCCGCCTGGGGAGTACGGCCGCAAGGTTAAAACTTAA…
EDZ_012	0	95	0	d__Bacteria; p__Desulfobacterota; c__Syntrophobacteria; o__Syntrophobacterales; f__Syntrophobacteraceae; g__Desulfovirga	GTGCCAGCAGCCGCGGTAATACGGAGGGTGCAAGCGTTATTCGGAATTACTGGGCGTAAAGCGCGTGCAGGCGGGAAAGCAAGTCTGATGTGAAAGCCCCGGGCTTAACCTGGGAAGTGCATTGGAAACTGTTTTTCTTGAGTACTGGAGAGGAAGGGAGAATTCCCGGTGTAGAGGTGAAATTCGTAGAGATCGGGAGGAACACCAGTGGCGAAGGCGCCCTTCTGGACGGTTACTGACGCTGAGACGCGAAAGCGTGGGGAGCAAACAGGATTAGATACCCTGGTAGTCCACGCTGTAAACGATGATCACTGGGTGTAGTGGGTAATCATTCCTGCTGTGCCGTAGCTAACGCGTTAAGTGATCCGCCTGGGGATTACGGTCGCAAGACTAAAACTC…
EDZ_013	90	0	0	d__Bacteria; p__Bacteroidota; c__Bacteroidia; o__Bacteroidales; f__Prolixibacteraceae; g__Sunxiuqinia; s__uncultured_bacterium	GTGCCAGCAGCCGCGGTAATACGGAGGATGCAAGCGTTATCCGGATTCATTGGGTTTAAAGGGTACGTAGGTGGCTGATTAAGTCAGTGGTGAAAACCTGCCGCTTAACGGTAGGCGTGCCATTGATACTGATTAGCTTGAGTACAGTTGAGGTAGGCGGAATGTGTAGTGTAGCGGTGAAATGCTTAGATATTACACAGAACTCCGATTGCGAAGGCAGCTTACTAAACTGACACTGACACTGAGGTACGAAAGCGTGGGTAGCGAACAGGATTAGATACCCTGGTAGTCCACGCCGTAAACGATGCTCACTCGCTGTTTGCGATACACAGCAAGCGGCTTAGCGAAAGCGATAAGTGAGCCACCTGGGGAGTACGCCGGCAACGGTGAAACTCAAAT…
EDZ_014	0	89	0	d__Bacteria; p__Proteobacteria; c__Gammaproteobacteria; o__Ectothiorhodospirales; f__Thioalkalispiraceae; g__Thioalkalispira-Sulfurivermis; s__Sulfurivermis_fontis	GTGCCAGCAGCCGCGGTAATACAGAGGGTGCAAGCGTTAATCGGAATTACTGGGCGTAAAGCGCACGTAGGTGGTTTGATAAGTCGGATGTGAAATCCCTGGGCTCAACCTAGGAATTGCATTCGATACTGTCTGACTAGAGTATGGTAGAGGGGGGTAGAATTCCCGGTGTAGCGGTGAAATGCGTAGATATCGGGAGGAATACCAGTGGCGAAGGCGGCCCCCTGGACCAATACTGACACTGAGGTGCGAAAGCGTGGGTAGCAAACAGGATTAGATACCCTGGTAGTCCACGCCGTAAACGATGTCAACTAGACGTTGGGGAGATTAAACTCCTTAGTGTCGCAGCTAACGCGATAAGTTGACCGCCTGGGGAGTACGGCCGCAAGGTTAAAACTC…
EDZ_015	87	0	0	d__Bacteria; p__Desulfobacterota; c__Desulfovibrionia; o__Desulfovibrionales; f__Desulfovibrionaceae; g__Desulfovibrio; s__Pseudodesulfovibrio_aespoeensis	GTGTCAGCCGCCGCGGTAATACGGAGGGTGCGAGCGTTAATCGGAATCACTGGGCGTAAAGCGCACGTAGGCGGCGCATCAAGTCAGGCGTGAAAGCCCTCGGCTCAACCGGGGAATTGCGTTTGAAACTGGTGCGCTGGAGTCTCGGAGAGGTTGGCGGAATTCCAGGTGTAGGAGTGAAATCCGTAGATATCTGGAGGAACACCGGTGGCGAAGGCGGCCAACTGGACGAGTACTGACGCTGAGGTGCGAAAGCGTGGGGAGCAAACAGGATTAGATACCCTGGTAGTCCACGCTGTAAACGATGGATATTAGGTGTCGGGGGTTACCTTCGGTGCCGCAGTTAACGCGTTAAATATCCCGCCTGGGGAGTACGGTCGCAAGGCTGAAACTCAAAGG…
EDZ_016	82	0	0	d__Bacteria; p__Bacteroidota; c__Bacteroidia; o__Flavobacteriales; f__Flavobacteriaceae	GTGCCAGCAGCCGCGGTAATACGGAGGATGCAAGCGTTATCCGGATTCATTGGGTTTAAAGGGTACGTAGGTGGCCCGGTAAGTCAGTGGTGAAATCCTGCCGCTTAACGGTAGAACTGCCATTGATACTGCTGGGCTTGAGTACAGTTGAGGTAGGCGGAATGTGTAGTGTAGCGGTGAAATGCTTAGATATTACACAGAACCCCGATTGCGAAGGCAGCTTACTAAACTGTAACTGACACTGAGGTACGAAAGCGTGGGGAGCGAACAGGATTAGATACCCTGGTAGTCCACGCCGTAAACGATGCTCACTCGCTGTATGCAATACACAGTATGCGGCCAAGCGAAAGTATTAAGTGAGCCACCTGGGGAGTACGTTGGCAACAGTGAAACTCAAAG…
EDZ_017	0	82	0	d__Bacteria; p__Bacteroidota; c__Bacteroidia; o__Bacteroidales; f__Prolixibacteraceae; g__Sunxiuqinia	GTGCCAGCAGCCGCGGTAATACGGAGGATCCAAGCGTTATCCGGAATCATTGGGTTTAAAGGGTCCGTAGGTGGATAGTTAAGTCAGAGGTGAAATCCTGCCGCTCAACGGTAGAATTGCCTTTGATACTGGTTATCTTGAATCATTATGAAGTAGTTAGAATATGTAGTGTAGCGGTGAAATGCATAGATATTACATAGAATACCGATTGCGAAGGCAGATTACTAATAATGTATTGACACTGATGGACGAAAGCGTGGGGAGCGAACAGGATTAGATACCCTGGTAGTCCACGCCGTAAACGATGGATACTAGCTGTTCGGATTTATCTGAGTGGCTAAGCGAAAGTGATAAGTATCCCACCTGGGGAGTACGGGCGCAAGCCTGAAACTCAAAGGA…
EDZ_018	72	0	0	d__Bacteria; p__Proteobacteria; c__Gammaproteobacteria; o__Methylococcales; f__Methylomonadaceae; g__Methylobacter	GTGCCAGCAGCCGCGGTAATACGGAGGGTGCGAGCGTTAATCGGAATTACTGGGCGTAAAGCGTGCGTAGGCGGTTATTTAAGTCAGATGTGAAAGCCCCGGGCTTAACCTGGGAACTGCATTTGATACTGGGTAACTAGAGTTTAGTAGAGGAGAGTGGAATTTCAGGTGTAGCGGTGAAATGCGTAGAGATCTGAAGGAACACCAGTGGCGAAGGCGACTCTCTGGACTAAAACTGACGCTGAGGTACGAAAGCGTGGGTAGCAAACAGGATTAGATACCCTGGTAGTCCACGCCGTAAACGATGTCAACTAGCCGTTGGACCTCTATACAGGTTTAGTGGCGCAGCTAACGCATTAAGTTGACCGCCTGGGGAGTACGGCCGCAAGGTTAAAATTC…
EDZ_019	71	0	0	d__Bacteria; p__Proteobacteria; c__Gammaproteobacteria; o__Burkholderiales; f__Hydrogenophilaceae; g__Thiobacillus	GTGTCAGCCGCCGCGGTAATACGTAGGGTGCGAGCGTTAATCGGAATTACTGGGCGTAAAGCGTGCGCAGGCGGATTGTTAAGCAAGATGTGAAATCCCCGGGCTTAACCTGGGAATGGCATTTTGAACTGGCAGTCTAGAGTGTGTCAGAGGGGGGTGGAATTCCACGTGTAGCAGTGAAATGCGTAGATATGTGGAGGAACACCAATGGCGAAGGCAGCCCCCTGGGATAACACTGACGCTCATGTACGAAAGCGTGGGTAGCAAACAGGATTAGATACCCTGGTAGTCCACGCCCTAAACGATGTCAACTGGTTGTTGGGGGAGTGAAATCCCTTAGTAACGAAGCTAACGCGTGAAGTTGACCGCCTGGGGAGTACGGTCGCAAGATTAAAACTC…
EDZ_020	70	0	0	d__Bacteria; p__Proteobacteria; c__Alphaproteobacteria; o__Rhodobacterales; f__Rhodobacteraceae	GTGTCAGCCGCCGCGGTAACACGTAGGGGGCGAGCGTTGTTCGGAATTACTGGGCGTAAAGGGCACGTAGGCGGTTCTGTAAGCCTGACGTGAAAGGCTATGGCTCAACCATGGCATTGCGTTGGGAACTGCGGGACTTGAATCACGGAGAGGGAGCTGGAATTCCAGGTGTAGGGGTGAAATCTGTAGATATCTGGAAGAACACCAATGGCGAAGGCAAGCTCCTGGCCGATGATTGACGCTGAGGTGCGAAAGTGTGGGGATCAAACAGGATTAGAGACCCTGGTAGTCCACACTGTCAACGATGTGCACTAGGTGCTGGGGCGGACGCTTCAGTGCCGGAGCTAACGCGGTAAGTGCACCGCCTGGGGAGTATGCTCGCAAGGGTGAAACTTAAAT…
EDZ_021	70	0	0	d__Bacteria; p__Desulfobacterota; c__Desulfobacteria; o__Desulfobacterales; f__Desulfobacteraceae; g__uncultured	GTGTCAGCCGCCGCGGTAATACGGAGGGGGTTAGCGTTGTTCGGAATTACTGGGCGTAAAGCGCACGTAGGCGGATTGGAAAGTTGGGGGTGAAATCCCGGGGCTCAACCCCGGAACGGCCTCCAAAACTTCCAGTCTGGAGTTCGAGAGAGGTGAGTGGAATTCCGAGTGTAGAGGTGAAATTCGTAGATATTCGGAGGAACACCAGTGGCGAAGGCGGCTCACTGGCTCGATACTGACGCTGAGGTGCGAAAGTGTGGGGAGCAAACAGGATTAGATACCCTGGTAGTCCACACCGTAAACGATGAATGCCAGTCGTCGGCAAGTATACTTGTCGGTGACACACCTAACGGATTAAGCATTCCGCCTGGGGAGTACGGTCGCAAGATTAAAACTCAA…
EDZ_022	0	70	0	d__Bacteria; p__Spirochaetota; c__Spirochaetia; o__Spirochaetales; f__Spirochaetaceae; g__uncultured; s__uncultured_prokaryote	GTGCCAGCAGCCGCGGTAATACGGGGGATGCAAGCGTTATTCGGAATTATTGGGCGTAAAGGGCGCGTAGGCGGTTTTGTCGGTCAGATGTGAAAGCCCAGGGCTCAACCCTGGACGTGCATTTGAAACAGCAAGACTTGAGTACGGGAGAGGAAAGCGGAATTCCTGGTGTAGAGGTGAAATTCGTAGATATCAGGAGGAACACCGATGGCGAAGGCAGCTTTCTGGACCGATACTGACGCTGAGGCGCGAAGGCGTGGGTAGCGAACAGGATTAGATACCCTGGTAGTCCACGCAGTAAACGATGTACACTCGGTGTAGCGGATATTAAAATCTGCTGCGCCCAAGCTAACGCATTAAGTGTACCGCCTGGGGAGTACGGTCGCAAGACTAAAACTT…
EDZ_023	0	70	0	d__Bacteria; p__Spirochaetota; c__Spirochaetia; o__Spirochaetales; f__Spirochaetaceae; g__uncultured; s__uncultured_prokaryote	GTGCCAGCAGCCGCGGTAACACGTAGGGGGCGAGCGTTGTTCGGAATTACTGGGCGTAAAGGGCACGTAGGCGGTTCTGTAAGCCTGACGTGAAAGGCTATGGCTCAACCATGGCATTGCGTTGGGAACTGCGGGACTTGAATCACGGAGAGGGAGCTGGAATTCCAGGTGTAGGGGTGAAATCTGTAGATATCTGGAAGAACACCAATGGCGAAGGCAAGCTCCTGGCCGATGATTGACGCTGAGGTGCGAAAGTGTGGGGATCAAACAGGATTAGAGACCCTGGTAGTCCACACTGTCAACGATGTGCACTAGGTGCTGGGGCGGACGCTTCAGTGCCGGAGCTAACGCGGTAAGTGCACCGCCTGGGGAGTATGCTCGCAAGGGTGAAACTTAAAT…
EDZ_024	0	69	0	d__Bacteria; p__Proteobacteria; c__Gammaproteobacteria; o__Ectothiorhodospirales; f__Thioalkalispiraceae; g__Thioalkalispira-Sulfurivermis	GTGCCAGCAGCCGCGGTAATACGGAGGGGGCTAGCGTTATTCGGAATTACTGGGCGTAAAGCGCACGTAGGCGGATTGGAAAGTTGGAGGTGAAATCCCAGGGCTCAACCTTGGAACTGCCTTCAAAACTTCCAGTCTTGAGATCGAGAGAGGTGAGTGGAATTCCGAGTGTAGAGGTGAAATTCGTAGATATTCGGAGGAACACCAGTGGCGAAGGCGGCTCACTGGCTCGATACTGACGCTGAGGTGCGAAAGCGTGGGGAGCAAACAGGATTAGATACCCTGGTAGTCCACGCCGTAAACGATGAATGCCAGTCGTCGGGTAGCATGCTATTCGGTGACACACCTAACGGATTAAGCATTCCGCCTGGGGAGTACGGCCGCAAGGTTAAAACTCAA…
EDZ_025	0	69	0	d__Bacteria; p__Proteobacteria; c__Alphaproteobacteria; o__Rhodobacterales; f__Rhodobacteraceae	GTGCCAGCAGCCGCGGTAATACAGAGGGTGCAAGCGTTAATCGGAATTACTGGGCGTAAAGCGCACGTAGGTGGTTTGGTAAGTCGGATGTGAAAGCCCCGGGCTCAACCTGGGAATTGCATTCGATACTGCCTGGCTAGAGTATGGTAGAGGGGGGTAGAATTCCCGGTGTAGCGGTGAAATGCGTAGATATCGGGAGGAATACCAGTGGCGAAGGCGGCCCCCTGGACCAATACTGACACTGAGGTGCGAAAGCGTGGGTAGCAAACAGGATTAGATACCCTGGTAGTCCACGCCGTAAACGATGTCAACTAGACGTTGGGGAGATTAAACTCCTTAGTGTCGCAGCTAACGCGATAAGTTGACCGCCTGGGGAGTACGGCCGCAAGGTTAAAACTC…
EDZ_026	0	64	0	d__Bacteria; p__Proteobacteria; c__Gammaproteobacteria; o__Xanthomonadales; f__Xanthomonadaceae; g__Rehaibacterium; s__uncultured_bacterium	GTGCCAGCCGCCGCGGTAATACGAAGGGTGCAAGCGTTACTCGGAATTACTGGGCGTAAAGCGTGCGCGGGCGGTTATTTAAGTCTGATGTGAAAGCCCCGGGCTCAACCTGGGAATGGCATTGGAGACTGGATGACTAGAGTGCGGTAGAGGGTGGTGGAATTCCCGGTGTAGCGGTGAAATGCGTAGAGATCGGGAGGAACATCTGTGGCGAAGGCGGCCACCTGGACCAGCACTGACGCTCAGGCACGAAAGCGTGGGGAGCAAACAGGATTAGATACCCTGGTAGTCCACGCCCTAAACGATGCGAACTGGATGTTGGCCACACTTAGGTGGTCAGTGTCGAAGCTAACGCGTTAAGTTCGCCGCCTGGGGAGTACGGTCGCAAGACTGAAACTT…
EDZ_027	63	0	0	d__Bacteria; p__Bacteroidota; c__Bacteroidia; o__Bacteroidales; f__Marinilabiliaceae; g__uncultured; s__uncultured_Cytophagales	GTGTCAGCCGCCGCGGTAATACGGAGGGTGCGAGCGTTATCCGGATTTATTGGGTTTAAAGGGTGCGTAGGCGGAACTTTAAGTCAGTGGTGAAATCCTGCGGCTCAACCGTAGCACTGCCATTGATACTGAAGTTCTTGAATGTAGTTGAGGTATGCGGAATGTGTAATGTAGCGGTGAAATGCTTAGATATTACACAGAACACCGATTGCGAAGGCAGCATACTAAGCTATGATTGACGCTGATGCACGAAAGCGTGGGGAGCGAACAGGATTAGATACCCTGGTAGTCCACGCTGTAAACGATGATCACTCGTTGTTTGCGATATATTGTAAGCGACTGAGCGAAAGCATTAAGTGATCCACCTGGGGAGTACGTTCGCAAGAATGAAACTTAAAG…
EDZ_028	0	63	0	d__Bacteria; p__Proteobacteria; c__Gammaproteobacteria; o__Methylococcales; f__Methylomonadaceae	GTGCCAGCAGCCGCGGTAATACGGAGGGTGCGAGCGTTAATCGGAATTACTGGGCGTAAAGCGTGCGTAGGCGGTTATTTAAGTCAGATGTGAAAGCCCCGGGCTTAACCTGGGAACTGCATTTGATACTGGGTAACTAGAGTTTAGTAGAGGAGAGTGGAATTTCAGGTGTAGCGGTGAAATGCGTAGAGATCTGAAGGAACACCAGTGGCGAAGGCGACTCTCTGGACTAAAACTGACGCTGAGGTACGAAAGCGTGGGTAGCAAACAGGATTAGATACCCTGGTAGTCCACGCCCTAAACGATGTCAACTGGTTGTTGGGTCTCTTCTGACTCAGTAACGAAGCTAACGCGTGAAGTTGACCGCCTGGGGAGTACGGCCGCAAGGTTGAAACTCAA…
EDZ_029	0	62	0	d__Bacteria; p__Proteobacteria; c__Gammaproteobacteria; o__Burkholderiales; f__Hydrogenophilaceae; g__Thiobacillus	GTGCCAGCAGCCGCGGTAATACGTAGGGTGCGAGCGTTAATCGGAATTACTGGGCGTAAAGCGTGCGCAGGCGGATTGTTAAGCAAGATGTGAAATCCCCGGGCTTAACCTGGGAATGGCATTTTGAACTGGCAGTCTAGAGTGTGTCAGAGGGGGGTGGAATTCCACGTGTAGCAGTGAAATGCGTAGAGATGTGGAGGAACACCGATGGCGAAGGCAGCCCCCTGGGATAACACTGACGCTCATGTACGAAAGCGTGGGTAGCAAACAGGATTAGATACCCTGGTAGTCCACGCCCTAAACGATGTCAACTGGTTGTTGGGGGAGTGAAATCCCTTAGTAACGAAGCTAACGCGTGAAGTTGACCGCCTGGGGAGTACGGTCGCAAGATTAAAACTC…
EDZ_030	61	0	0	d__Bacteria; p__Proteobacteria; c__Gammaproteobacteria; o__Pseudomonadales; f__Pseudomonadaceae; g__Pseudomonas; s__Pseudomonas_songnenensis	GTGTCAGCCGCCGCGGTAATACGAAGGGTGCAAGCGTTAATCGGAATTACTGGGCGTAAAGCGCGCGTAGGTGGTTCGTTAAGTTGGATGTGAAAGCCCCGGGCTCAACCTGGGAACTGCATCCAAAACTGGCGAGCTAGAGTATGGCAGAGGGTGGTGGAATTTCCTGTGTAGCGGTGAAATGCGTAGATATAGGAAGGAACACCAGTGGCGAAGGCGACCACCTGGGCTAATACTGACACTGAGGTGCGAAAGCGTGGGGAGCAAACAGGATTAGATACCCTGGTAGTCCACGCCGTAAACGATGTCGACTAGCCGTTGGGATCCTTGAGATCTTAGTGGCGCAGCTAACGCATTAAGTCGACCGCCTGGGGAGTACGGCCGCAAGGTTAAAACTTA…
EDZ_031	54	0	0	d__Bacteria; p__Proteobacteria; c__Gammaproteobacteria; o__Burkholderiales; f__Comamonadaceae; g__Hydrogenophaga	GTGCCAGCAGCCGCGGTAATACGTAGGGTGCAAGCGTTAATCGGAATTACTGGGCGTAAAGCGTGCGCAGGCGGTTTTGTAAGACAGTCGTGAAATCCCCGGGCTCAACCTGGGAATTGCGATTGTGACTGCAAAGCTGGAGTGCGGCAGAGGGGGATGGAATTCCGCGTGTAGCAGTGAAATGCGTAGATATGCGGAGGAACACCGATGGCGAAGGCAATCCCCTGGGCCTGCACTGACGCTCATGCACGAAAGCGTGGGGAGCAAACAGGATTAGATACCCTGGTAGTCCACGCCCTAAACGATGTCTACTAGTTGTTGGTGGAGTAAAATCCATTAGTAACGCAGCTAACGCGTGAAGTAGACCGCCTGGGGAGTACGGTCGCAAGATTAAAACTT…
EDZ_032	54	0	0	d__Bacteria; p__Proteobacteria; c__Gammaproteobacteria; o__Burkholderiales; f__Comamonadaceae	GTGCCAGCAGCCGCGGTAATACGTAGGGTGCAAGCGTTAATCGGAATTACTGGGCGTAAAGCGTGCGCAGGCGGTTTTGTAAGACAGTCGTGAAATCCCCGGGCTCAACCTGGGAATTGCGATTGTGACTGCAAAGCTGGAGTGCGGCAGAGGGGGATGGAATTCCGCGTGTAGCAGTGAAATGCGTAGATATGCGGAGGAACACCGATGGCGAAGGCAATCCCCTGGGCCTGCACTGACGCTCATGCACGAAAGCGTGGGGAGCAAACAGGATTAGATACCCTGGTAGTCCACGCCCTAAACGATGTCAACTGGTTGTTGGGTCTCTTCTGACTCAGTAACGAAGCTAACGCGTGAAGTTGACCGCCTGGGGAGTACGGCCGCAAGGTTGAAACTCAA…
EDZ_033	0	51	0	d__Bacteria; p__Proteobacteria; c__Gammaproteobacteria; o__Burkholderiales; f__Comamonadaceae; g__Hydrogenophaga	GTGTCAGCCGCCGCGGTAATACGTAGGGTGCAAGCGTTAATCGGAATTACTGGGCGTAAAGCGTGCGCAGGCGGTTTTGTAAGACAGGCGTGAAATCCCCGGGCTCAACCTGGGAATTGCGCTTGTGACTGCAAGGCTGGAGTGCGGCAGAGGGGGATGGAATTCCGCGTGTAGCAGTGAAATGCGTAGATATGCGGAGGAACACCGATGGCGAAGGCAATCCCCTGGGCCTGCACTGACGCTCATGCACGAAAGCGTGGGGAGCAAACAGGATTAGATACCCTGGTAGTCCACGCCCTAAACGATGTCAACTGGTTGTTGGGTCTCTTCTGACTCAGTAACGAAGCTAACGCGTGAAGTTGACCGCCTGGGGAGTACGGCCGCAAGGTTGAAACTCAA…
EDZ_034	48	0	0	d__Bacteria; p__Proteobacteria; c__Gammaproteobacteria; o__Legionellales; f__Legionellaceae; g__Legionella; s__Legionella_drancourtii	GTGCCAGCAGCCGCGGTAATACGGAGGGTGCAAGCGTTAATCGGAATTACTGGGCGTAAAGAGTGCGTAGGTGGTTGAGTAAGTTATCTGTGAAATCCCTGGGCTTAACCTGGGCAGGTCAGATAATACTGCTTGACTCGAGTATGGGAGAGGGTAGTGGAATTTCCGGTGTAGCGGTGAAATGCGTAGAGATCGGAAGGAACACCAGTGGCGAAGGCGGCTACCTGGCCTAATACTGACACTGAGGCACGAAAGCGTGGGGAGCAAACAGGATTAGATACCCTGGTAGTCCACGCCGTAAACGATGTCAACTAGCTGTTGGTTATATAAATATAATTAGTGGCGCAGCAAACGCGATAAGTTGACCGCCTGGGGAGTACGGTCGCAAGATTAAAACTC…
EDZ_035	46	0	0	d__Bacteria; p__Desulfobacterota; c__Desulfobulbia; o__Desulfobulbales; f__Desulfobulbaceae; g__Desulfobulbus	GTGCCAGCAGCCGCGGTAATACGGAGGGTGCAAGCGTTGTTCGGAATTACTGGGCGTAAAGGGCGCGTAGGCGGTTTGATAAGTCAGATGTGAAAGCCCACGGCTTAACTGTGGAAGTGCATTTGATACTGTCAGACTTGAGTACCAGAGGGGAAAGTGGAATTCCCGGTGTAGAGGTGAAATTCGTAGATATCGGGAGGAATACCGGTGGCGAAGGCGACTTTCTGGCTGGATACTGACGCTGAGGCGCGAAAGCGTGGGGAGCAAACAGGATTAGATACCCTGGTAGTCCACGCTGTAAACGATGTCAACTAGATGTAGGGGGTGTTGATCCCTTCTGTGTCGCAGCTAACGCATTAAGTTGACCGCCTGGGGAGTACGGTCGCAAGATTAAAACTT…
EDZ_036	44	0	0	d__Bacteria; p__Firmicutes; c__Clostridia; o__Clostridia; f__Hungateiclostridiaceae; g__Ruminiclostridium	GTGCCAGCAGCCGCGGTAACACGTAGGGGGCGAGCGTTGTTCGGAATTACTGGGCGTAAAGGGCACGTAGGCGGTTCTGTAAGCCTGACGTGAAAGGCTATGGCTCAACCATGGCATTGCGTTGGGAACTGCGGGACTTGAATCACGGAGAGGGAGCTGGAATTCCAGGTGTAGGGGTGAAATCTGTAGATATCTGGAAGAACACCAATGGCGAAGGCAAGCTCCTGGCCGATGATTGACGCTGAGGTGCGAAAGTGTGGGGATCAAACAGGATTAGAGACCCTGGTAGTCCACACTGTCAACGATGTGCACTAGGTGCTGGGGCGGACGCTTCAGTGCCGGAGCTAACGCGGTAAGTGCACCGCCTGGGGAGTATGCTCGCAAGGGTGAAACTTAAAT…
EDZ_037	44	0	0	d__Bacteria; p__Spirochaetota; c__Spirochaetia; o__Spirochaetales; f__Spirochaetaceae; g__uncultured; s__uncultured_prokaryote	GTGTCAGCCGCCGCGGTAATACGTAGGTGGCGAGCGTTGTCCGGAATTACTGGGTGTAAAGGGCGTGTAGGCGGGAATGCAAGTCAGATGTGAAATGCCGAGGCTTAACCTCGGAGCTGCATCTGAAACTGTGTTTCTTGAGTGTCGGAGAGGAAAGTGGAATTCCCAGTGTAGCGGTGAAATGCGTAGATATTGGGAGGAACACCAGTGGCGAAGGCGACTTTCTGGACGATAACTGACGCTGAGGCGCGAAAGCGTGGGGAGCAAACAGGATTAGATACCCTGGTAGTCCACGCCGTAAACGATGGATACTAGGTGTAGGGGGTATCGACCCCCCCTGTGCCGCAGTTAACACAATAAGTATCCCACCTGGGGAGTACGGCCGCAAGGTTGAAACTC…
EDZ_038	41	0	0	d__Bacteria; p__Proteobacteria; c__Alphaproteobacteria; o__Caulobacterales; f__Hyphomonadaceae; g__Hyphomonas	GTGTCAGCCGCCGCGGTAATACGGAGGATGCGAGCGTTATCCGGATTTATTGGGTTTAAAGGGTGCGTAGGCGGATTGATAAGTCAGTGGTGAAAACCTTCAGCTTAACTGGAGACTTGCCATTGATACTGTTAGTCTTGAGTATGGTTAAGGTAGGCGGAATGTGTAATGTAGCGGTGAAATGCTTAGATATTACACAGAACACCGATTGCGAAGGCAGCTTACTGAGCCATAACTGACGCTGATGCACGAAAGCGTGGGGAGCGAACAGGATTAGATACCCTGGTAGTCCACGCCGTAAACGATGATCACTCGCTGTTAGCGATACACAGTTAGCGGCTAAGCAAAAGCATTAAGTGATCCACCTGGGGAGTACGGCCGCAAGGCTGAAACTTAAAT…
EDZ_039	0	41	0	d__Bacteria; p__Bacteroidota; c__Bacteroidia; o__Bacteroidales; f__Bacteroidetes_vadinHA17; g__Bacteroidetes_vadinHA17	GTGCCAGCAGCCGCGGTAATACGGAGGATGCGAGCGTTATCCGGATTTATTGGGTTTAAAGGGTGCGTAGGCGGATTGATAAGTCAGTGGTGAAAACCTTCAGCTTAACTGGAGACTTGCCATTGATACTGTTAGTCTTGAGTATGGTTAAGGTAGGCGGAATGTGTAATGTAGCGGTGAAATGCTTAGATATTACACAGAACACCGATTGCGAAGGCAGCTTACTGAGCCATAACTGACGCTGATGCACGAAAGCGTGGGGAGCGAACAGGATTAGATACCCTGGTAGTCCACGCCGTAAACGATGATCACTCGCTGTTAGCGATACACAGTTAGCGGCTAAGCAAAAGCATTAAGTGATCCACCTGGGGAGTACGGCCGCAAGGCTGAAACTTAAAT…
EDZ_040	0	41	0	d__Bacteria; p__Proteobacteria; c__Gammaproteobacteria; o__Burkholderiales; f__Comamonadaceae; g__Hydrogenophaga	GTGCCAGCAGCCGCGGTAATACGTAGGGTGCAAGCGTTAATCGGAATTACTGGGCGTAAAGCGTGCGCAGGCGGTTTTGTAAGACAGGCGTGAAATCCCCGGGCTCAACCTGGGAATTGCGCTTGTGACTGCAAGGCTGGAGTGCGGCAGAGGGGGATGGAATTCCGCGTGTAGCAGTGAAATGCGTAGATATGCGGAGGAACACCGATGGCGAAGGCAATCCCCTGGGCCTGCACTGACGCTCATGCACGAAAGCGTGGGGAGCAAACAGGATTAGATACCCTGGTAGTCCACGCCCTAAACGATGTCAACTGGTTGTTGGGTCTCTTCTGACTCAGTAACGAAGCTAACGCGTGAAGTTGACCGCCTGGGGAGTACGGCCGCAAGGTTGAAACTCAA…
EDZ_041	0	41	0	d__Bacteria; p__Bacteroidota; c__Bacteroidia; o__Bacteroidales; f__Bacteroidetes_vadinHA17; g__Bacteroidetes_vadinHA17	GTGCCAGCAGCCGCGGTAATACGAAGGGGGCTAGCGTTGTTCGGAATTACTGGGCGTAAAGCGCACGTAGGCGGACTTTTAAGTCAGATGTGAAATCCCGGGGCTCAACCTCGGAACTGCATTTGAAACTGGAAGTCTGGAGTTCAGGAGAGGTTAGCGGAATACCGAGTGTAGAGGTGAAATTCGTAGATATTCGGTGGAACACCAGTGGCGAAGGCGGCTAACTGGACTGATACTGACGCTGAGGTGCGAAAGTGTGGGGAGCAAACAGGATTAGATACCCTGGTAGTCCACACCGTAAACGATGAGAGCTAGTTGTTGGCAGGCATGCCTGTCGGTGACGCAGCTAACGCATTAAGCTCTCCGCCTGGGGAGTACGGCCGCAAGGTTAAAACTTAA…
EDZ_042	0	40	0	d__Bacteria; p__Bacteroidota; c__Bacteroidia; o__Bacteroidales; f__Prolixibacteraceae	GTGCCAGCAGCCGCGGTAATACGGAGGATGCAAGCGTTATCCGGATTCATTGGGTTTAAAGGGTGCGCAGGTGGGCTTGTAAGTCAGTGGTGAAATGCTGCCGCTTAACGGTAGAATTGCCATTGATACTGTGAGTCTTGAGTATGGTTGAGGTAGGCGGAATGTGCAGTGTAGCGGTGAAATGCATAGATATTGCACAGAACTCCGATTGCGAAGGCAGCTTACTAAGCCATTACTGACGCTGAGGCACGAAAGCGTGGGGAGCGAACAGGATTAGATACCCTGGTAGTCCACGCCGTAAACGATGTTCACTCGCTGTTTGCGATACACAGCAAGCGGCTGAGCGAAAGCATTAAGTGAACCACCTGGGGAGTACGATCGCAAGGTTGAAACTCAAAG…
EDZ_043	0	38	0	d__Bacteria; p__Proteobacteria; c__Gammaproteobacteria; o__Burkholderiales; f__Comamonadaceae; g__Hydrogenophaga	GTGTCAGCCGCCGCGGTAATACGTAGGGTGCAAGCGTTAATCGGAATTACTGGGCGTAAAGCGTGCGCAGGCGGTTTTGTAAGACAGTCGTGAAATCCCCGGGCTCAACCTGGGAATTGCGATTGTGACTGCAAAGCTGGAGTGCGGCAGAGGGGGATGGAATTCCGCGTGTAGCAGTGAAATGCGTAGATATGCGGAGGAACACCGATGGCGAAGGCAATCCCCTGGGCCTGCACTGACGCTCATGCACGAAAGCGTGGGGAGCAAACAGGATTAGATACCCTGGTAGTCCACGCCCTAAACGATGTCAACTGGTTGTTGGGTCTCTTCTGACTCAGTAACGAAGCTAACGCGTGAAGTTGACCGCCTGGGGAGTACGGCCGCAAGGTTGAAACTCAA…
EDZ_044	0	34	0	d__Bacteria; p__Proteobacteria; c__Gammaproteobacteria; o__Methylococcales; f__Methylomonadaceae; g__Methylobacter	GTGCCAGCAGCCGCGGTAATACGGAGGGTGCGAGCGTTAATCGGAATTACTGGGCGTAAAGCGTGCGTAGGCGGTTATTTAAGTCAGATGTGAAAGCCCCGGGCTTAACCTGGGAACTGCATTTGATACTGGGTAACTAGAGTTTAGTAGAGGAGAGTGGAATTTCAGGTGTAGCGGTGAAATGCGTAGAGATCTGAAGGAACACCAGTGGCGAAGGCGACTCTCTGGACTAAAACTGACGCTGAGGTACGAAAGCGTGGGTAGCAAACAGGATTAGATACCCTGGTAGTCCACGCCGTAAACGATGTCAACTAGACGTTGGGGAGATTAAACTCCTTAGTGTCGCAGCTAACGCGATAAGTTGACCGCCTGGGGAGTACGGCCGCAAGGTTAAAACTT…
EDZ_045	0	34	0	d__Bacteria; p__Proteobacteria; c__Gammaproteobacteria; o__Methylococcales; f__Methylomonadaceae	GTGCCAGCAGCCGCGGTAATACGGAGGGTGCGAGCGTTAATCGGAATTACTGGGCGTAAAGCGTGCGTAGGCGGTTATTTAAGTCAGATGTGAAAGCCCCGGGCTTAACCTGGGAACTGCATTTGATACTGGGTAACTAGAGTTTAGTAGAGGAGAGTGGAATTTCAGGTGTAGCGGTGAAATGCGTAGAGATCTGAAGGAACACCAGTGGCGAAGGCGACTCTCTGGACTAAAACTGACGCTGAGGTACGAAAGCGTGGGTAGCAAACAGGATTAGATACCCTGGTAGTCCACGCCGTAAACGATGAATGTTAGCCGTCGGGCAGTTGACTGTTCGGTGGCGCAGCTAACGCATTAAACATTCCGCCTGGGGAGTACGGTCGCAAGATTAAAACTCAA…
EDZ_046	31	0	0	d__Bacteria; p__Proteobacteria; c__Gammaproteobacteria; o__Methylococcales; f__Methylomonadaceae	GTGCCAGCAGCCGCGGTAATACGGAGGGTGCGAGCGTTAATCGGAATTACTGGGCGTAAAGCGTGCGTAGGCGGTTATTTAAGTCAGATGTGAAAGCCCCGGGCTTAACCTGGGAACTGCATTTGATACTGGGTAACTAGAGTTTAGTAGAGGAGAGTGGAATTTCAGGTGTAGCGGTGAAATGCGTAGAGATCTGAAGGAACACCAGTGGCGAAGGCGACTCTCTGGACTAAAACTGACGCTGAGGTACGAAAGCGTGGGTAGCAAACAGGATTAGATACCCTGGTAGTCCACGCCGTAAACGATGGATACTAGGTGTAGGGGGTATCGACCCCCCCTGTGCCGCAGTTAACACAATAAGTATCCCACCTGGGGAGTACGGCCGCAAGGTTGAAACTT…
EDZ_047	0	30	0	d__Bacteria; p__Proteobacteria; c__Gammaproteobacteria; o__Methylococcales; f__Methylomonadaceae	GTGCCAGCAGCCGCGGTAATACGGAGGGTGCGAGCGTTAATCGGAATTACTGGGCGTAAAGCGTGCGTAGGCGGTTATTTAAGTCAGATGTGAAAGCCCCGGGCTTAACCTGGGAACTGCATTTGATACTGGGTAACTAGAGTTTAGTAGAGGAGAGTGGAATTTCAGGTGTAGCGGTGAAATGCGTAGAGATCTGAAGGAACACCAGTGGCGAAGGCGACTCTCTGGACTAAAACTGACGCTGAGGTACGAAAGCGTGGGTAGCAAACAGGATTAGATACCCTGGTAGTCCACGCAGTAAACGATGTACACTCGGTGTAGCGGATATTAAAATCTGCTGCGCCCAAGCTAACGCATTAAGTGTACCGCCTGGGGAGTACGGTCGCAAGACTAAAACTC…
EDZ_048	0	28	0	d__Bacteria; p__Planctomycetota; c__Planctomycetes; o__Pirellulales; f__Pirellulaceae; g__Pir4_lineage	GTGTCAGCCGCCGCGGTAAGACGAACCGTCCAAACGTTATTCGGAATCACTGGGCTTAAAGGGTGCGTAGGCGGCCCTGTAAGTTGGGTGTGAAATCCCTCGGCTCAACCGAGGAATTGCGCCCAATACTGCAGGGCTAGAGGAAGACAGAGGTGAGCGGAACTTGTGGTGGAGCGGTGAAATGCGTTGATATTACAAGGAACACCTGTGGCGAAAGCGGCTCACTGGGTCTTTTCTGACGCTGAGGCACGAAAGCTGGGGGAGCGAACGGGATTAGATACCCCGGTAGTCCCAGCTGTAAACGATGAGCACTAGTCCGGAGGACCCCCCATAGTTTTCCGGACGTAGCGAAAGTGTTAAGTGCTCCGCCTGGGGAGTATGGTCGCAAGGCTGAAACTT…
EDZ_049	27	0	0	d__Bacteria; p__Proteobacteria; c__Alphaproteobacteria; o__Rhodobacterales; f__Rhodobacteraceae	GTGCCAGCAGCCGCGGTAATACGGAGGGGGTTAGCGTTGTTCGGAATTACTGGGCGTAAAGCGCACGTAGGCGGATCAGAAAGTTGGGGGTGAAATCCCAGGGCTCAACCCTGGAACGGCCTCCAAAACTCCTGGTCTTGAGTTCGAGAGAGGTGAGTGGAATTCCGAGTGTAGAGGTGAAATTCGTAGATATTCGGAGGAACACCAGTGGCGAAGGCGGCTCACTGGCTCGATACTGACGCTGAGGTGCGAAAGTGTGGGGAGCAAACAGGATTAGATACCCTGGTAGTCCACACCGTAAACGATGAATGCCAGTCGTCGGCAAGTATACTTGTCGGTGACACACCTAACGGATTAAGCATTCCGCCTGGGGAGTACGGTCGCAAGATTAAAACTCAA…
EDZ_050	22	0	0	d__Bacteria; p__Firmicutes; c__Clostridia; o__Clostridia; f__Hungateiclostridiaceae; g__Ruminiclostridium	GTGCCAGCAGCCGCGGTAATACGTAGGGTGCAAGCGTTAATCGGAATTACTGGGCGTAAAGCGTGCGCAGGCGGTTTTGTAAGTCAGATGTGAAATCCCCGGGCTCAACCTGGGAACTGCGTTTGAAACTACAAGGCTAGAGTGTAGCAGAGGGGGGTAGAATTCCACGTGTAGCAGTGAAATGCGTAGAGATGTGGAGGAATACCAATGGCGAAGGCAGCCCCCTGGGTTAACACTGACGCTCATGCACGAAAGCGTGGGGAGCAAACAGGATTAGATACCCTGGTAGTCCACGCCGTAAACGATGAATGTTAGCCGTCGGGCAGTTGACTGTTCGGTGGCGCAGCTAACGCATTAAACATTCCGCCTGGGGAGTACGGTCGCAAGATTAAAACTCAA…
EDZ_051	0	22	0	d__Bacteria; p__Proteobacteria; c__Gammaproteobacteria; o__Burkholderiales; f__Methylophilaceae; g__UBA6140	GTGCCAGCAGCCGCGGTAATACGTAGGTGGCGAGCGTTGTCCGGAATTACTGGGTGTAAAGGGCGTGTAGGCGGGAATGCAAGTCAGATGTGAAATACCGAAGCTTAACTTCGGGGCTGCATCTGAAACTGTGTTTCTTGAGTGTCGGAGAGGAAAGTGGAATTCCCAGTGTAGCGGTGAAATGCGTAGATATTGGGAGGAACACCAGTGGCGAAGGCGACTTTCTGGACGATAACTGACGCTGAGGCGCGAAAGCGTGGGGAGCAAACAGGATTAGATACCCTGGTAGTCCACGCTGTAAACGATGGATACTAGGTGTGGGAGGTATCGACCCCTTCCGTGCCGCAGTTAACACAATAAGTATCCCACCTGGGGAGTACGGCCGCAAGGTTGAAACTC…
EDZ_052	21	0	0	d__Bacteria; p__Proteobacteria; c__Gammaproteobacteria; o__Methylococcales; f__Methylomonadaceae	GTGCCAGCAGCCGCGGTAATACGGAGGGTGCGAGCGTTAATCGGAATTACTGGGCGTAAAGCGTGCGTAGGCGGTTATTTAAGTCAGATGTGAAAGCCCCGGGCTTAACCTGGGAACTGCATTTGATACTGGGTAACTAGAGTTTAGTAGAGGAGAGTGGAATTTCAGGTGTAGCGGTGAAATGCGTAGAGATCTGAAGGAACACCAGTGGCGAAGGCGACTCTCTGGACTAAAACTGACGCTGAGGTACGAAAGCGTGGGTAGCAAACAGGATTAGATACCCTGGTAGTCCACGCCGTAAACGATGGATACTAGCTGTTCGGATTTATCTGAGTGGCTAAGCGAAAGTGATAAGTATCCCACCTGGGGAGTACGGGCGCAAGCCTGAAACTCAAATGA…
EDZ_053	0	21	0	d__Bacteria; p__Chloroflexi; c__Anaerolineae; o__Anaerolineales; f__Anaerolineaceae; g__Ornatilinea; s__uncultured_bacterium	GTGCCAGCAGCCGCGGTAAAACGTAGGAGGCGAGCGTTATCCGGATTTACTGGGCGTAAAGCGCGTGTAGGCGGATTGGTAAGTTGGCTGTGAAAGCTCCTGGCTTAACTGGGAGAGGTCGGTCAATACTGCTAGTCTAGAGGATGTGAGAGGGAGGTGGAATTCCGGGTGTAGTGGTGAAATGCGTAGATATCCGGAGGAACACCAGAGGCGAAAGCGGCCTCCTGGCACATATCTGACGCTCAGACGCGAAAGCTAGGGGAGCGAACGGGATTAGAGACCCCGGTAGTCCTAGCTGTAAACGATGTAGACTTGGCGTTGGTGGGGTCAAACCTATCAGTGCCGGAGCAAACGCGTTAAGTCTACCGCCTGGGGACTACGGCCGCAAGGTTAAAACTC…
EDZ_054	0	19	0	d__Bacteria; p__Bacteroidota; c__Bacteroidia; o__Bacteroidales; f__Bacteroidetes_BD2-2; g__Bacteroidetes_BD2-2	GTGCCAGCAGCCGCGGTAATACGGAGGATGCAGGCGTTATCCGGATTTATTAGGTTTAAAGGGTGCGCAGGCGGCCCGGTAAGTCAGTGGTGAAAGTTTGCAGCTTAACTGTAAAATTGCCATTGATACTGTCGGGCTTGAATGTGGTAGAGGTAGGCGGAATGTGTAGTGTAGCGGTGAAATGCTTAGATATTACACAGAACACCGATTGCGAAGGCAGCTTACTATGCCATGATTGACGCTGAGGCACGAAAGCGTGGGGAGCGAACAGGATTAGATACCCTGGTAGTCCACGCCCTAAACGATGTCTACTAGTTGTTGGTGGAGTAAAATCCATTAGTAACGCAGCTAACGCGTGAAGTAGATCGCCTGGGGAGTACGGTCGCAAGATTAAAACTT…
EDZ_055	0	17	0	d__Bacteria; p__Desulfobacterota; c__Desulfobacteria; o__Desulfobacterales; f__Desulfosarcinaceae	TTGCCAGCCGCCGCGGTAATACGGGGGGTGCAAGCGTTACTCGGAATCATTGGGCGTAAAGGGCGCGTAGGCGGCCTGGCAAGTCAGTTGTGAAAGCCCGGGGCTCAACCTCGGAAGTGCATCTGATACTGCCTGGCTTGAGTATGGGAGAGGGAAGTGGAATTCCTGGTGTAGAGGTGAAATTCGTAGATATCAGGAGGAACACCGGTGGCGAAGGCGACTTCCTGGACCAATACTGACGCTGAGGCGCGAAGGCGTGGGGAGCAAACAGGATTAGGTACCCTGGTAGTCCACGCAGTAAACGGTGATCACTAGGTGTAGCGGGTATTGACCCCTGCTGTGCCGCAGCTAACGCATTAAGTGATCCGCCTGGGGAGTACGATCGCAAGATTAAAACTC…
EDZ_056	16	0	0	d__Bacteria; p__Proteobacteria; c__Alphaproteobacteria; o__Rhizobiales; f__Rhizobiaceae; g__Allorhizobium-Neorhizobium-Pararhizobium-Rhizobium	GTGCCAGCAGCCGCGGTAATACGGAGGATGCAAGCGTTATCCGGATTCATTGGGTTTAAAGGGTACGTAGGTGGCCCAGTAAGTCAGTGGTGAAATCCTGCCGCTTAACGGTAGAACTGCCATTGATACTGCTGGGCTTGAGTACAGTTGAGGTAGGCGGAATGTGTAGTGTAGCGGTGAAATGCTTAGATATTACACAGAACACCGATTGCGAAGGCAGCTTACTATGCCATGATTGACGCTGAGGCACGAAAGCGTGGGGAGCGAACAGGATTAGATACCCTGGTAGTCCACGCCGTAAACGATGATTACTGGTTGTGTGCGATATACAGTGCGCGACTGAGGGAAACCATTAAGTAATCCACCTGGGGAGTACGGTCGCAAGACTGAAACTCAAAT…
EDZ_057	0	16	0	d__Bacteria; p__Bacteroidota; c__Bacteroidia; o__Bacteroidales	GTGCCAGCAGCCGCGGTAATACGAAGGGGGCTAGCGTTGTTCGGAATTACTGGGCGTAAAGCGCACGTAGGCGGATATTTAAGTCAGGGGTGAAATCCCGCAGCTCAACTGCGGAACTGCCTTTGATACTGGGTATCTCGAGTATGGAAGAGGTGAGTGGAATTCCGAGTGTAGAGGTGAAATTCGTAGATATTCGGAGGAACACCAGTGGCGAAGGCGGCTCACTGGTCCATTACTGACGCTGAGGTGCGAAAGCGTGGGGAGCAAACAGGATTAGATACCCTGGTAGTCCACGCTGTAAACGATGGATATTAGGTGTCGGGGGTTACCTTCGGTGCCGCAGTTAACGCGTTAAATATCCCGCCTGGGGAGTACGGTCGCAAGGCTGAAACTCAAATG…
EDZ_058	0	15	0	d__Bacteria; p__Bacteroidota; c__Bacteroidia; o__Bacteroidales; f__Prolixibacteraceae	GTGTCAGCCGCCGCGGTAATACGGAGGGTGCAAGCGTTGTTCGGAATTACTGGGCGTAAAGCGCGCGTAGGCGGTTTGCTCAGTCAGATGTGAAAGCCCATGGCTCAACCATGGACGTGCATTTGAAACTGGCAGACTTGAGTATTGGAGGGGGTGGTGGAATTCCCGGTGTAGAGGTGAAATTCGTAGATATCGGGAGGAATACCGGTGGCGAAGGCGACCACCTGGCCAAATACTGACGCTGAGGTGCGAAAGCGTGGGGAGCAAACAGGATTAGATACCCTGGTAGTCCACGCCGTAAACGATGAGAACTAGGTGTTGGGACGGTTAATCGTCTCATTGCCGCAGCTAACGCATTAAGTTCTCCGCCTGGGGAGTACGGTCGCAAGATTAAAACTC…
EDZ_059	0	15	0	d__Bacteria; p__Desulfobacterota; c__Desulfobulbia; o__Desulfobulbales; f__Desulfocapsaceae	GTGCCAGCAGCCGCGGTAATACGGAGGATGCAAGCGTTATCCGGATTCATTGGGTTTAAAGGGTACGTAGGTGGCTGATTAAGTCAGTGGTGAAAACCTGCCGCTTAACGGTAGGCGTGCCATTGATACTGATTGGCTTGAGTCCAGTTGAGGTAGGCGGAATGTGTAGTGTAGCGGTGAAATGCTTAGATATTACACAGAACTCCGATTGCGAAGGCAGCTTACTAAACTGACACTGACGCTGAGGTACGAAAGCGTGGGTAGCGAACAGGATTAGATACCCTGGTAGTCCACGCCGTAAACGATGTTCACTCGCTGTTTGCGATACACAGCAAGCGGCTGAGCGAAAGCATTAAGTGAACCACCTGGGGAGTACGATCGCAAGGTTGAAACTTAAAT…
EDZ_060	0	14	0	d__Bacteria; p__Proteobacteria; c__Gammaproteobacteria; o__Methylococcales; f__Methylomonadaceae	GTGCCAGCAGCCGCGGTAATACGGAGGGTGCGAGCGTTAATCGGAATTACTGGGCGTAAAGCGTGCGTAGGCGGTTATTTAAGTCAGATGTGAAAGCCCCGGGCTTAACCTGGGAACTGCATTTGATACTGGGTAACTAGAGTTTAGTAGAGGAGAGTGGAATTTCAGGTGTAGCGGTGAAATGCGTAGAGATCTGAAGGAACACCAGTGGCGAAGGCGACTCTCTGGACTAAAACTGACGCTGAGGTACGAAAGCGTGGGTAGCAAACAGGATTAGATACCCTGGTAGTCCACGCCGTAAACGATGATCACTCGCTGTTAGCGATACACAGTTAGCGGCTAAGCAAAAGCATTAAGTGATCCACCTGGGGAGTACGGCCGCAAGGCTGAAACTCAAAG…
EDZ_061	13	0	0	d__Bacteria; p__Proteobacteria; c__Gammaproteobacteria; o__Burkholderiales; f__Methylophilaceae	GTGCCAGCAGCCGCGGTAATACGTAGGGTGCAAGCGTTAATCGGAATTACTGGGCGTAAAGCGTGCGCAGGCGGTTTTGTAAGTCAGATGTGAAATCCCCGGGCTCAACCTGGGAACTGCGTTTGAAACTACAAGGCTAGAGTGTAGCAGAGGGGGGTAGAATTCCACGTGTAGCAGTGAAATGCGTAGAGATGTGGAGGAATACCAATGGCGAAGGCAGCCCCCTGGGTTAACACTGACGCTCATGCACGAAAGCGTGGGGAGCAAACAGGATTAGATACCCTGGTAGTCCACGCCGTAAACGATGGATACTAGGTGTAGGGGGTATCGACCCCCCCTGTGCCGCAGTTAACACAATAAGTATCCCACCTGGGGAGTACGGCCGCAAGGTTAAAACTT…
EDZ_062	12	0	0	d__Bacteria; p__Proteobacteria; c__Gammaproteobacteria; o__Ectothiorhodospirales; f__Thioalkalispiraceae; g__Thioalkalispira-Sulfurivermis; s__Sulfurivermis_fontis	GTGCCAGCAGCCGCGGTAATACGGAGGGTGCGAGCGTTAATCGGAATTACTGGGCGTAAAGCGTGCGTAGGCGGTTATTTAAGTCAGATGTGAAAGCCCCGGGCTTAACCTGGGAACTGCATTTGATACTGGGTAACTAGAGTTTAGTAGAGGAGAGTGGAATTTCAGGTGTAGCGGTGAAATGCGTAGAGATCTGAAGGAACACCAGTGGCGAAGGCGACTCTCTGGACTAAAACTGACGCTGAGGTACGAAAGCGTGGGTAGCAAACAGGATTAGATACCCTGGTAGTCCACGCCGTAAACGATGCTCACTCGCTGTTTGCGATACACAGCAAGCGGCTTAGCGAAAGCGATAAGTGAGCCACCTGGGGAGTACGCCGGCAACGGTGAAACTTAAAG…
EDZ_063	12	0	0	d__Bacteria; p__Proteobacteria; c__Gammaproteobacteria; o__Methylococcales; f__Methylomonadaceae	GTGCCAGCAGCCGCGGTAATACAGAGGTGGCGAGCGTTGTTCGGATTTACTGGGCGTAAAGAGTGCGTAGGCGGCCATCGCGTGTCGGACGTGAAATCCCGGGGCTCACCCCCGGAAGTGCGTCCGAAACTGCGAGGCTAGGGTCCGGGATGGGATGTCGGAATGCATGGTGTAGCGGTGAAATGCGTTGATATCATGCGGAACACCGGTGGCGAAGGCGGACATCTGGAACGGAACCGACGCTGAGGCACGAAAGCGTGGGGAGCAAACAGGATTAGATACCCTGGTAGTCCACGCCGTAAACGGTGCGCGCTTGGTGTAGGGGGAATAGACCCCCCCTGTGCCGTAGCAAACGCGTTAAGCGCGCCGCCTGGGGAGTACGGCCGCAAGGTTAAAACT…
EDZ_064	0	12	0	d__Bacteria; p__Proteobacteria; c__Alphaproteobacteria; o__Caulobacterales; f__Hyphomonadaceae; g__Hyphomonas	GTGCCAGCAGCCGCGGTAATACGAAGGGGGCTAGCGTTGTTCGGAATTACTGGGCGTAAAGCGCACGTAGGCGGACTTTTAAGTCAGATGTGAAATCCCGGGGCTCAACCTCGGAACTGCATTTGAAACTGGAAGTCTGGAGTTCAGGAGAGGTTAGCGGAATACCGAGTGTAGAGGTGAAATTCGTAGATATTCGGTGGAACACCAGTGGCGAAGGCGGCTAACTGGACTGATACTGACGCTGAGGTGCGAAAGTGTGGGGAGCAAACAGGATTAGATACCCTGGTAGTCCACGCCCTAAACGATGTCTACTAGTTGTTGGTGGAGTAAAATCCATTAGTAACGCAGCTAACGCGTGAAGTAGACCGCCTGGGGAGTACGGTCGCAAGATTAAAACTC…
EDZ_065	0	12	0	d__Bacteria; p__Verrucomicrobiota; c__Kiritimatiellae; o__WCHB1-41; f__WCHB1-41; g__WCHB1-41	GTGCCAGCAGCCGCGGTAATACAGAGGGTGCAAGCGTTAATCGGAATTACTGGGCGTAAAGCGCACGTAGGTGGTTTGGTAAGTCGGATGTGAAAGCCCCGGGCTCAACCTGGGAATTGCATTCGATACTGCCTGGCTAGAGTATGGTAGAGGGGGGTAGAATTCCCGGTGTAGCGGTGAAATGCGTAGATATCGGGAGGAATACCAGTGGCGAAGGCGGCCCCCTGGACCAATACTGACACTGAGGTGCGAAAGCGTGGGTAGCAAACAGGATTAGATACCCTGGTAGTCCACGCCGTAAACGATGTCAACTAGACGTTGGGGAGATTAAACTCCTTAGTGTCGCAGCTAACGCGATAAGTTGACCGCCTGGGGAGTACGGCCGCAAGGTTAAAATTC…
EDZ_066	11	0	0	d__Bacteria; p__Proteobacteria; c__Alphaproteobacteria; o__Rhizobiales; f__Rhizobiaceae; g__Allorhizobium-Neorhizobium-Pararhizobium-Rhizobium	GTGCCAGCAGCCGCGGTAATACGAAGGGGGCTAACGTTGTTCGGAATTACTGGGCGTAAAGCGCACGTAGGCGGCGCATCAAGTCAGGCGTGAAAGCCCTCGGCTCAACCGGGGAATTGCGTTTGAAACTGGTGCGCTGGAGTCTCGGAGAGGTTGGCGGAATTCCAGGTGTAGGAGTGAAATCCGTAGATATCTGGAGGAACACCGGTGGCGAAGGCGGCCAACTGGACGAGTACTGACGCTGAGGTGCGAAAGCGTGGGGAGCAAACAGGATTAGATACCCTGGTAGTCCACGCTGTAAACGATGGATATTAGGTGTCGGGGGTTACCTTCGGTGCCGCAGTTAACGCGTTAAATATCCCGCCTGGGGAGTACGGTCGCAAGGCTGAAACTCAAAGG…
EDZ_067	11	0	0	d__Bacteria; p__Desulfobacterota; c__Desulfovibrionia; o__Desulfovibrionales; f__Desulfovibrionaceae; g__Desulfovibrio; s__Pseudodesulfovibrio_aespoeensis	GTGCCAGCCGCCGCGGTAATACGAAGGGGGCTAGCGTTGTTCGGAATTACTGGGCGTAAAGCGCACGTAGGCTGACTTTTAAGTCAGGGGTGAAATCCCGGGGCTCAACCTCGGAACTGCCTTTGATACTGGAAGTCTTGAGTCCGAGAGAGGTGAGTGGAACTCCGAGTGTAGAGGTGAAATTCGTAGATATTCGGAAGAACACCAGTGGCGAAGGCGGCTCACTGGCTCGGTACTGACGCTGAGGTGCGAAAGCGTGGGGAGCAAACAGGATTAGATACCCTGGTAGTCCACGCCGTAAACGATGGAAGCTAGCTGTCAGGTAGCATGCTATTTGGTGGCGCAGCTAACGCATTAAGCTTCCCGCCTGGGGAGTACGGTCGCAAGATTAAAACTTAA…
EDZ_068	0	11	0	d__Bacteria; p__Proteobacteria; c__Gammaproteobacteria; o__Methylococcales; f__Methylomonadaceae	GTGTCAGCCGCCGCGGTAATACGAAGGGGGCTAGCGTTGTTCGGAATTACTGGGCGTAAAGCGCACGTAGGCGGATATTTAAGTCAGGGGTGAAATCCCGCAGCTCAACTGCGGAACTGCCTTTGATACTGGGTATCTCGAGTATGGAAGAGGTGAGTGGAATTCCGAGTGTAGAGGTGAAATTCGTAGATATTCGGAGGAACACCAGTGGCGAAGGCGGCTCACTGGTCCATTACTGACGCTGAGGTGCGAAAGCGTGGGGAGCAAACAGGATTAGATACCCTGGTAGTCCATGCCCTAAACGATGCTCACTCGCTGTTTGCGATACACAGCAAGCGGCTTAGCGAAAGCGATAAGTGAGCCACCTGGGGAGTACGCCGGCAACGGTGAAACTTAAAG…
EDZ_069	0	11	0	d__Bacteria; p__Bacteroidota; c__Bacteroidia; o__Bacteroidales; f__Prolixibacteraceae; g__uncultured; s__Mariniphaga_sediminis	GTGGCAGCCGCCGCGGTAATACGGAGGATGCAAGCGTTATCCGGATTCATTGGGTTTAAAGGGTGCGCAGGCGGGCTTGTAAGTCAGTGGTGAAATACTGCCGCTTAACGGTAGAATTGCCATTGATACTGCAGGTCTTGAGTATGGATGAGGTAGGCGGAATGTGCAGTGTAGCGGTGAAATGCATAGATATTGCACAGAACTCCGATTGCGAAGGCAGCTTACTAATCCATGACTGACGCTGAGGCACGAAAGCGTGGGGAGCAAACAGGATTAGATACCCTGGTAGTCCACGCCCTAAACGATGTCTACTAGTTGTTGGTGGAGTAAAATCCATTAGTAACGCAGCTAACGCGTGAAGTAGACCGCCTGGGGAGTACGGTCGCAAGATTAAAACTT…
EDZ_070	0	11	0	d__Bacteria; p__Proteobacteria; c__Alphaproteobacteria; o__Rhizobiales; f__Stappiaceae; g__Stappia	GTGCCAGCAGCCGCGGTAATACGGAGGGTGCGAGCGTTAATCGGAATTACTGGGCGTAAAGCGTGCGTAGGCGGTTATTTAAGTCAGATGTGAAAGCCCCGGGCTTAACCTGGGAACTGCATTTGATACTGGGTAACTAGAGTTTAGTAGAGGAGAGTGGAATTTCAGGTGTAGCGGTGAAATGCGTAGAGATCTGAAGGAACACCAGTGGCGAAGGCGACTCTCTGGACTAAAACTGACGCTGAGGTACGAAAGCGTGGGTAGCAAACAGGATTAGATACCCTGGTAGTCCACGCTGTAAACGATGGATACTAGGTGTGGGGGGTCTGACCCCTTCCGTGCCGGAGTTAACACAATAAGTATCCCACCTGGGGAGTACGATCGCAAGATTGAAACTCA…
EDZ_071	10	0	0	d__Bacteria; p__Proteobacteria; c__Gammaproteobacteria; o__Burkholderiales; f__Methylophilaceae	GTGTCAGCCGCCGCGGTAACACCAGCTCTACAAGTAATCGGGGTGTTTATTGGGTTTAAAGCGTTCGTAGCCTGATCTGTAAGTCCTTGCTAAAAGACCGCAACTCAATTGCGGAAGCGGTAAGGATACTGCAGTTCTAGGAAATGGGAGACGTATGACGTACTCACAGGGGAGCGGTGAAATGTGTTGATCCTGTGAGGACGAACTGTGGCGAAGGCTTCATACGAGAACATGTTCGACGGTGAGTGGACGAAAGCGTAGGGAGCAAAGAGGATTAGAGACCCTCGTAGTCTACGCTGTAAACGATACCCGCTTAATGTTTCAGCAATTTTGAATTGCTGAAGTGTTGTAGGGAAACTGGTAAGCGGGTCACCTGGGAAGTACGATCGCAAGATTGAA…
EDZ_072	0	10	0	d__Archaea	GTGCCAGCAGCCGCGGTAATACGTAGGGTGCAAGCGTTAATCGGAATTACTGGGCGTAAAGCGTGCGCAGGCGGTTTTGTAAGTCAGATGTGAAATCCCCGGGCTCAACCTGGGAACTGCGTTTGAAACTACAAGGCTAGAGTGTAGCAGAGGGGGGTAGAATTCCACGTGTAGCAGTGAAATGCGTAGAGATGTGGAGGAATACCAATGGCGAAGGCAGCCCCCTGGGTTAACACTGACGCTCATGCACGAAAGCGTGGGGAGCAAACAGGATTAGATACCCTGGTAGTCCACGCCCTAAACGATGTCAACTAGCCGTTGGGCCTTTTAACAGGCTTAGTGGCGCAGCTAACGCATTAAACATTCCGCCTGGGGAGTACGGTCGCAAGATTAAAACTT…
EDZ_073	9	0	0	d__Bacteria; p__Bacteroidota; c__Bacteroidia; o__Bacteroidales; f__Bacteroidetes_BD2-2; g__Bacteroidetes_BD2-2	GTGCCAGCAGCCGCGGTAATACGTAGGGTGCAAGCGTTAATCGGAATTACTGGGCGTAAAGCGTGCGCAGGCGGTTTTGTAAGTCAGATGTGAAATCCCCGGGCTCAACCTGGGAACTGCGTTTGAAACTACAAGGCTAGAGTGTAGCAGAGGGGGGTAGAATTCCACGTGTAGCAGTGAAATGCGTAGAGATGTGGAGGAATACCAATGGCGAAGGCAGCCCCCTGGGTTAACACTGACGCTCATGCACGAAAGCGTGGGGAGCAAACAGGATTAGATACCCTGGTAGTCCACGCCCTAAACGATGTCAACTAGTTGTTCGGAGAGGTAACTTTCTGAGTAACGCAGCTAACGCGTGAAGTTGACCGCCTGGGGAGTACGGCCGCAAGGTTAAAACTC…
EDZ_074	9	0	0	d__Bacteria; p__Proteobacteria; c__Gammaproteobacteria; o__Burkholderiales; f__Methylophilaceae	GTGCCAGCAGCCGCGGTAATACGGAGGATGCAGGCGTTATCCGGATTTATTAGGTTTAAAGGGTGCGCAGGCGGCCCGGTAAGTCAGTGGTGAAAGTTTGCAGCTTAACTGTAAAATTGCCATTGATACTGTCGGGCTTGAATGTGGTAGAGGTAGGCGGAATGTGTAGTGTAGCGGTGAAATGCTTAGATATTACACAGAACACCGATTGCGAAGGCAGCTTACTATGCCATGATTGACGCTGAGGCACGAAAGCGTGGGGAGCGAACAGGATTAGATACCCTGGTAGTCCACGCCCTAAACGATGTCTACTAGTTGTTGGTGGAGTAAAATCCATTAGTAACGCAGCTAACGCGTGAAGTAGACCGCCTGGGGAGTACGGTCGCAAGGTTAAAACTC…
EDZ_075	0	8	0	d__Bacteria	GTGCCAGCATCCGCGGTAATACGGAGAGGGCGAGTGTTATTCGCATTGACTGGGTGTAAAGGGTGCGTAGGTGGCTTGTTAAGTTTCAAAGTAAAGGTTAAACTCAAGGTTTAAAGACTTTTTAATACTGACTGGCTAGAGTTTATTAGGAAATAGCTGAACATTAAGTGTAAAGGTGAAATTTTTCGATATTTAAAGGACATGCAATAGGCGAAGGCTGCTATCTATTTTAATACTGACACTGAGGCACGAAAGCATAGGGATCAAACAGGATTAGAGACCCTGGTAGTCTATGCCCTGACCGATGAATATTGATTATACTGAAAAGTGTAATTAAGCTAACGCGTAAATATTCCACCTGAGTACTACGACCGCAAGGTTAAAACTCAAATGAATTGA…
EDZ_076	7	0	0	d__Bacteria; p__Proteobacteria; c__Gammaproteobacteria; o__Burkholderiales; f__Methylophilaceae	GTGCCAGCAGCCGCGGTAATACGTAGGGGGCAAGCGTTATCCGGAATTACTGGGTGTAAAGGGTGCGTAAGCGGTAAAGTAAGTTAGGTGTGAAAGCCCGGGGCTCAACCTCGGGACTGCACTTAAAACTGCTTTACTAGAATACAGGAGAGGTAAGTGGAATTCCTAGTGTAGCGGTGAAATGCGTAGATATTAGGAGGAACACCAGTGGCGAAGGCGACTTACTGGACTGTGATTGACGCTGAGGCACGAAAGCGTGGGGAGCGAACAGGATTAGATACCCTGATAGTCCACGCCGTAAACGATGAATGCTAGGTGTCGGGGGTCGAACCTCGGTGCCGCAGCTAACGCATTAAGCATTCCACCTGGGGAGTACGATCGCAAGATTGAAACTTTAAG…
EDZ_077	7	0	0	d__Bacteria; p__Proteobacteria; c__Gammaproteobacteria; o__Burkholderiales; f__Methylophilaceae	GTGCCAGCAGCCGCGGTAATACGGAGGGTGCAAGCGTTATTCGGAATTACTGGGCGTAAAGCGCGTGCAGGCGGGAAAGCAAGTCTGATGTGAAAGCCCCGGGCTTAACCTGGGAAGTGCATTGGAAACTGTTTTTCTTGAGTACTGGAGAGGAAGGGAGAATTCCCGGTGTAGAGGTGAAATTCGTAGAGATCGGGAGGAACACCAGTGGCGAAGGCGCCCTTCTGGACGGTTACTGACGCTGAGACGCGAAAGCGTGGGGAGCAAACAGGATTAGATACCCTGGTAGTCCACGCTGTAAACGATGTCAACTAGCTGTTGGTCTTATTAAAAAGATTAGTAGCGCAGCTAACGCGATAAGTTGACCGCCTGGGGAGTACGGTCGCAAGATTAAAACTC…
EDZ_078	0	7	0	d__Bacteria; p__Firmicutes; c__Clostridia; o__Lachnospirales; f__Lachnospiraceae	GTGCCAGCAGCCGCGGTAATACGTAGGGTGCAAGCGTTAATCGGAATTACTGGGCGTAAAGCGTGCGCAGGCGGTTTTGTAAGTCAGATGTGAAATCCCCGGGCTCAACCTGGGAACTGCGTTTGAAACTACAAGGCTAGAGTGTAGCAGAGGGGGGTAGAATTCCACGTGTAGCAGTGAAATGCGTAGAGATGTGGAGGAATACCAATGGCGAAGGCAGCCCCCTGGGTTAACACTGACGCTCATGCACGAAAGCGTGGGGAGCAAACAGGATTAGATACCCTGGTAGTCCACGCCCTAAATGATGCTCACTCGCTGTTTGCGATACACAGCAAGCGGCTTAGCGAAAGCGATAAGTGAGCCACCTGGGGAGTACGCCGGCAACGGTGAAACTCAAAG…
EDZ_079	0	7	0	d__Bacteria; p__Desulfobacterota; c__Syntrophobacteria; o__Syntrophobacterales; f__Syntrophobacteraceae; g__Desulfovirga	GTGCCAGCAGCCGCGGTAATACGGAGGATGCAAGCGTTATCCGGATTCATTGGGTTTAAAGGGTACGTAGGTGGCTGATTAAGTCAGTGGTGAAAACCTGCCGCTTAACGGTAGGCGTGCCATTGATACTGATTGGCTTGAGTCCAGTTGAGGTAGGCGGAATGTGTAGTGTAGCGGTGAAATGCTTAGATATTACACAGAACCCCGATTGCGAAGGCAGCTTACTAAACTGTAACTGACACTGAGGTACGAAAGCGTGGGGAGCGAACAGGATTAGATACCCTGGTAGTCCACGCCGTAAACGATGATCACTCGCTGTTGGCGATACACAGTCAGCGGCTAAGCAAAAGCATTAAGTGATCCACCTGGGGAGTACGGCCGCAAGGCTGAAACTCAAAT…
EDZ_080	0	7	0	d__Bacteria; p__Bacteroidota; c__Bacteroidia; o__Bacteroidales; f__Prolixibacteraceae; g__Sunxiuqinia; s__uncultured_bacterium	GTGCCAGCAGCCGCGGTAATACGTAGGGTGCAAGCGTTAATCGGAATTACTGGGCGTAAAGCGTGCGCAGGCGGTTTTGTAAGTCAGATGTGAAATCCCCGGGCTCAACCTGGGAACTGCGTTTGAAACTACAAGGCTAGAGTGTAGCAGAGGGGGGTAGAATTCCACGTGTAGCAGTGAAATGCGTAGAGATGTGGAGGAATACCAATGGCGAAGGCAGCCCCCTGGGTTAACACTGACGCTCATGCACGAAAGCGTGGGGAGCAAACAGGATTAGATACCCTGGTAGTCCACGCTGTAAACGATGTCAACTAGATGTAGGGGGTGTTGATCCCTTCTGTGTCGCAGCTAACGCATTAAGTTGACCGCCTGGGGAGTACGGTCGCAAGATTAAAACTC…
EDZ_081	6	0	0	d__Bacteria; p__Desulfobacterota; c__Desulfobulbia; o__Desulfobulbales; f__Desulfobulbaceae; g__Desulfobulbus; s__uncultured_soil	GTGCCAGCAGCCGCGGTAATACAGAGGGTGCAAGCGTTAATCGGAATTACTGGGCGTAAAGCGCACGTAGGTGGTTTGATAAGTCGGATGTGAAATCCCTGGGCTCAACCTAGGAATTGCATTCGATACTGTCTGACTAGAGTATGGTAGAGGGGGGTAGAATTCCCGGTGTAGCGGTGAAATGCGTAGATATCGGGAGGAATACCAGTGGCGAAGGCGGCCCCCTGGACCAATACTGACACTGAGGTGCGAAAGCGTGGGTAGCAAACAGGATTAGATACCCTGGTAGTCCACGCCGTAAACGATGCTCACTCGCTGTTTGCGATACACAGCAAGCGGCTTAGCGAAAGCGAGAAGTGAGTCACCTGGGGAGTGCGCCGGCAACGGTGAAACTCAAAG…
EDZ_082	0	6	0	d__Bacteria; p__Spirochaetota; c__Spirochaetia; o__Spirochaetales; f__Spirochaetaceae; g__Spirochaeta	GTGCCAGCAGCCGCGGTAACACGTAAGGGGCAAGCGTTGTTCGGAATTATTGGGCGTAAAGGGCGTGTAGGCGGTTTTGAAAGCCTGGTGTTAAAATCCACAGCTTAACTGTGGGCGAGCGCTGGGAACTGCGAGACTAGAGTCTAGGAGGGGAAGCTGGAATTCCAGGTGTAGGGGTGAAATCTGTAGATATCTGGAAGAACACCGGTGGCGAAGGCGAGCTTCTGGCCATAGACTGACGCTGAGGCGCGAAAGCGTGGGGAGCGAACAGGATTAGATACCCTGGTAGTCCACGCTGTAAACGATGTGCACTAGGTGTTGGGCAGGATTGTTCAGTGCCGTAGCGAACGCGTTAAGTGCACCGCCTGGGGAGTATGCTCGCAAGGGTGAAACTTAAAT…
EDZ_083	0	6	0	d__Bacteria; p__Latescibacterota; c__Latescibacteria; o__Latescibacterales; f__Latescibacteraceae; g__Candidatus_Latescibacter	TTGCCAGCCGCCGCGGTAATACGTAGGGTGCAAGCGTTAATCGGAATTACTGGGCGTAAAGCGTGCGTAGGCGGTTATTTAAGTCAGATGTGAAAGCCCCGGGCTTAACCTGGGAACTGCATTTGATACTGGGTAACTAGAGTTTAGTAGAGGGGGGTAGAATTCCACGTGTAGCAGTGAAATGCGTAGAGATGTGGAGGAATACCAATGGCGAAGGCAGCCCCCTGGGTTAACACTGACGCTCATGCACGAAAGCGTGGGGAGCAAACAGGATTAGATACCCTGGTAGTCCACGCCCTAAACGATGTCTACTAGTTGTTGGTGGAGTAAAATCCATTAGTAACGCAGCTAACGCGTGAAGTAGACCGCCTGGGGAGTACGGTCGCAAGATTAAAACTT…
EDZ_084	0	6	0	d__Bacteria; p__Proteobacteria; c__Alphaproteobacteria; o__Rickettsiales; f__Rickettsiales; g__Candidatus_Jidaibacter; s__endosymbiont_of	GTGTCAGCCGCCGCGGTAATACGGGGGGAGCAAGCGTTGTTCGGATTTATTGGGCGTAAAGGGCGTTTAGGCGGATTGGAAAGTCAGGTGTGAAATCCCACGGCTCAACCGTGGAACTGCACTTGAAACTACTAATCTTGAGTACGGAAGAGGAAAGCGGAATTCCTGGTGTAGCGGTGAAATGCGTAGATATCAGGAAGAACACCGGTGGCGAAGGCGGCTTTCTGGTCCGATACTGACGCTGAAGCGCGAAAGTGTGGGGAGCAAACAGGATTAGACACCCTGGTAGTCCACACCGTAAACGATGGATACTAGGTGTCGGGGATTCGACCTCTCCGGTGCCGCAGCTAACGCATTAAGTATCCCGCCTGGGGAGTACGGTCGCAAGATTAAAACTTA…
EDZ_085	0	6	0	d__Bacteria; p__Proteobacteria; c__Gammaproteobacteria; o__Burkholderiales; f__Methylophilaceae	GTGGCAGCCGCCGCGGTAATACGAAGGGGGCTAGCGTTGTTCGGAATTACTGGGCGTAAGGCGCACGTAGGCGGATATTTAAGTCAGGGGTGAAATCCCGCAGCTCAACTGCGGAACTGCCTTTGATACTGTCAGACTTGAGTACCAGAGGGGAAAGTGGAATTCCCGGTGTAGAGGTGAAATTCGTAGATATCGGGAGGAATACCGGTGGCGAAGGCGACTTTCTGGCTGGATACTGACGCTGAGGCGCGAAAGCGTGGGGAGCAAACAGGATTAGATACCCTGGTAGTCCACGCTGTAAACGATGTCAACTAGATGTAGGGGGTGTTGATCCCTTCTGTGTCGCAGCTAACGCATTAAGTTGACCGCCTGGGGAGTACGGTCGCAAGATTAAAACTT…
EDZ_086	0	6	0	d__Bacteria; p__Proteobacteria; c__Gammaproteobacteria; o__Ectothiorhodospirales; f__Thioalkalispiraceae; g__Thioalkalispira-Sulfurivermis; s__Sulfurivermis_fontis	GTGCCAGCAGCCGCGGTAATACGAAGGGGGCAAGCGTTACTCGGAATTACTGGGCGTAAAGCGTGCGTAGGCGGCTTGGTAAGTTGGAAGTGAAAGCCTAGGGCTCAACCTTAGAATTGCTTTCAAAACTGCCTGGCTAGAGTACTAGAGAGGATAGCGGAATTCCTAGTGTAGAGGTGAAATTCGTAGATATTAGGAGGAACACCGGAAGCGAAAGCGGCTATCTGGCTAGACACTGACGCTGTTGCACGAAAGCGTGGGGAGCAAACAGGATTAGATACCCTGGTAGTCCACGCAGTAAACGATGAGTGCTAGATATTGGAATTTAATTTTCAGTGTCAAAGCTAACGCGTTAAGCACTCCGCCTGGGGAGTATGCTCGCAAGGGTGAAACTCAAAT…
EDZ_087	5	0	0	d__Bacteria; p__Bacteroidota; c__Bacteroidia; o__Cytophagales; f__Cyclobacteriaceae; g__Fontibacter	GTGCCAGCAGCCGCGGTAATACGTAGGGTGCAAGCGTTAATCGGAATTACTGGGCGTAAAGCGTGCGCAGGCGGTTTTGTAAGTCAGATGTGAAATCCCCGGGCTCAACCTGGGAACTGCGTTTGAAACTACAAGGCTAGAGTGTAGCAGAGGGGGGTAGAATTCCACGTGTAGCAGTGAAATGCGTAGAGATGTGGAGGAATACCAATGGCGAAGGCAGCCCCCTGGGTTAACACTGACGCTCATGCACGAAAGCGTGGGGAGCAAACAGGATTAGATACCCTGGTAGTCCACGCAGTATACGTTGTTCACTAGGTGTAGCGGGTATTGACCCCTGCTGTGCCGAAGCTAACGCATGAAGTAGACCGCCTGGGGAGTACGGCCGCAAGGTTAAAACTT…
EDZ_088	5	0	0	d__Bacteria; p__Bacteroidota; c__Bacteroidia; o__Bacteroidales; f__Rikenellaceae; g__uncultured; s__bacterium_enrichment	GTGCCAGCAGCCGCGGTAATACGGAGGATGCGAGCGTTATCCGGATTTATTGGGTTTAAAGGGTGCGTAGGCTGTTATATAAGTCAGTGGTGAAATATTCGGGCTCAACCGGGATACTGCCATTGATACTGTATAGCTGGGATATGGTTGCTGTGAGTGGAATGTGTGGTGTAGCGGTGAAATGCATAGAGATCACACAGAATATCGATTGCGAAGGCAACTCACAAAGCCATTATTGACGCTGATGCACGAAAGTGTGGGGATCAAACAGGATTAGATACCCTGGTAGTCCACACTGTAAACGATGATAACTAGCTGTCGGCGATACACAGTCGGTGGCCAAGCGAAAGCGATAAGTTATCCACCTGGGGAGTACGACCGCAAGGTTGAAACTCAAAG…
EDZ_089	0	5	0	d__Bacteria; p__Proteobacteria; c__Gammaproteobacteria; o__Burkholderiales; f__Methylophilaceae	GTGCCAGCAGCCGCGGTAATACGGAGGGTGCAAGCGTTGTCCGGATTTATTGGGTTTAAAGGGTGCGTAGGCGGCCTGATAAGTCAGCGGTGAAATACCCAGGCTCAACCTGGGGGGTGCCGTTGATACTGTTAGGCTTGAGTACGTTCCGTGTACATGGAATTTATGGTGTAGCGGTGAAATGCATAGATACCATAAGGAACACCGATAGCGAAGGCATTGTACAGGGGCGTAACTGACGCTGATGCACGAAAGCGTGGGTAGCGAACAGGATTAGATACCCTGGTAGTCCACGCCGTAAACGATGATCACTCGCTGTTCCACTGCATAGTGGAGCGGCCAAGCGAAAGCGTTAAGTGATCCACCTGGGGAGTACGCCGGCAACGGTGAAACTCAAAT…
EDZ_090	0	5	0	d__Bacteria; p__Bacteroidota; c__Bacteroidia; o__Bacteroidales; f__Bacteroidetes_vadinHA17; g__Bacteroidetes_vadinHA17	GTGCCAGCAGCCGCGGTAATACGGAGGGTGCAAGCGTTATTCGGAATTACTGGGCGTAAAGCGCGTGCAGGCGGGAAAGCAAGTCTGATGTGAAAGCCCCGGGCTTAACCTGGGAAGTGCATTGGAAACTGTTTTTCTTGAGTACTGGAGAGGAAGGGAGAATTCCCGGTGTAGAGGTGAAATTCGTAGAGATCGGGAGGAACACCAGTGGCGAAGGCGCCCTTCTGGACGGTTACTGACGCTGAGACGCGAAAGCGTGGGGAGCAAACAGGATTAGATACCCTGGTAGTCCACGCCGTAAACGATGAATGCCAGTCGTCGGCAAGCATGCTTGTCGGTGACACACCTAACGGATTAAGCATTCCGCCTGGGGAGTACGGTCGCAAGATTAAAACTTAA…
EDZ_091	0	5	0	d__Bacteria; p__Desulfobacterota; c__Syntrophobacteria; o__Syntrophobacterales; f__Syntrophobacteraceae; g__Desulfovirga	GTGTCAGCCGCCGCGGTAATACGGAGGATGCGAGCGTTATCCGGATTTATTGGGTTTAAAGGGTGCGTAGGCGGATTGATAAGTCAGTGGTGAAAACCTTCAGCTTAACTGGAGACTTGCCATTGATACTGTTAGTCTTGAGTATGGTTAAGGTAGGCGGAATGTGTAATGTAGCGGTGAAATGCTTAGATATTACACAGAACACCGATTGCGAAGGCAGCTTACTGAGCCATAACTGACGCTGATGCACGAAAGCGTGGGGAGCGAACAGGATTAGATACCCTGGTAGTCCACGCCGTAAACGATGAATGTTAGCCGTCGGGCAGCTTGCTGTTCGGTGGCGCAGCTAACGCATTAAACATTCCGCCTGGGGAGTACGGTCGCAAGATTAAAACTCAA…
EDZ_092	4	0	0	d__Bacteria; p__Proteobacteria; c__Alphaproteobacteria; o__Rhizobiales; f__Rhizobiaceae; g__Allorhizobium-Neorhizobium-Pararhizobium-Rhizobium	TGGCAGCCGCCGCGGTAAAACGTAGGAGGCGAGCGTTATTCGGATTTACTGGGCGTAAAGCGCGTGCAGGCGGCTCGATAAGTTGGATGTGAAAGCTCCTGGCTCAACTGGGAGAGGTCGTTCAATACTGTCGGGCTAGAGGATGAGAGAGGGAGGTGGAATTCCGGGTGTAGTGGTGGAATGCGTAGATATCCGGAGGAACACCAGTGGCGAAAGCGGCCTCCTGGCTCATTTCTGACGCTAAGACGCGAAAGCTAGGGTAGCAAACGGGATTAGAGACCCCGGTAGTCCTAGCCGTAAACGATGTAGACTTGGCGTTGGTGGGGTAAAATCCATCAGTGCCGAGGCTAACGCGATAAGTCTACCGCCTGGGGACTACGATCGCAAGATTAAAACTTA…
EDZ_093	4	0	0	d__Bacteria; p__Bacteroidota; c__Bacteroidia; o__Flavobacteriales; f__Flavobacteriaceae	GTGCCAGCCGCCGCGGTAATACGTAGGGTGCAAGCGTTAATCGGAATTACTGGGCGTAAAGCGTGCGCAGGCGGTTTTGTAAGTCAGATGTGAAATCCCCGGGCTCAACCTGGGAACTGCGTTTGAAACTACAAGGCTAGAGTGTAGCAGAGGGGGGTAGAATTCCACGTGTAGCAGTGAAATGCGTAGAGATGTGGAGGAATACCAATGGCGAAGGCAGCCCCCTGGGTTAACACTGACGCTCATGCACGAAAGCGTGGGGAGCAAACAGGATTAGATACCCTGGTAGTCCACGCTGTAAACGATGATCACTCGTTGTTTGCGATATATTGTAAGCGACTGAGCGAAAGCATTAAGTGATCCACCTGGCGAGTACGTTCGCAAGAATGAAACTCAAAT…
EDZ_094	4	0	0	d__Bacteria; p__Proteobacteria; c__Gammaproteobacteria; o__Burkholderiales; f__Methylophilaceae	GTGCCAGCAGCCGCGGTAATACGAAGGGGGCTAGCGTTGTTCGGAATTACTGGGCGTAAAGCGCACGTAGGCGGATATTTAAGTCAGGGGTGAAATCCCGCAGCTCAACTGCGGAACTGCCTTTGATACTGGGTATCTCGAGTATGGAAGAGGTGAGTGGAATTCCGAGTGTAGAGGTGAAATTCGTAGATATTCGGAGGAACACCAGTGGCGAAGGCGGCTCACTGGTCCATTACTGACGCTGAGGTGCGAAAGCGTGGGGAGCAAACAGGATTAGATACCCTGGTAGTCCACGCCGTAAACGATGATTACTGGTTGTGTGCGATATACAGTGCGCGACTGAGGGAAACCATTAAGTAATCCACCTGGGGAGTACGGTCGCAAGACTGAAACTCAAAG…
EDZ_095	4	0	0	d__Bacteria; p__Proteobacteria; c__Gammaproteobacteria; o__Burkholderiales; f__Methylophilaceae	GTGCCAGCAGCCGCGGTAATACGGAGGGTGCGAGCGTTAATCGGAATTACTGGGCGTAAAGCGTGCGTAGGCGGTTATTTAAGTCAGATGTGAAAGCCCCGGGCTTAACCTGGGAACTGCATTTGATACTGGGTAACTAGAGTTTAGTAGAGGAGAGTGGAATTTCAGGTGTAGCGGTGAAATGCGTAGAGATCTGAAGGAACACCAGTGGCGAAGGCGACTCTCTGGACTAAAACTGACGCTGAGGTACGAAAGCGTGGGGAGCGAACAAGATTAGATACCCTGGTAGTCTACGCCGTAAACGATGATTACTGGTTGTGTGCGATATACAGTGCGCGACTGAGGGAAACCATTAAGTAATCCACCTGGGGAGTACGGTCGCAAGACTGAAATTCAAAG…
EDZ_096	4	0	0	d__Bacteria; p__Bacteroidota; c__Bacteroidia; o__Flavobacteriales; f__Flavobacteriaceae	GTGCCAGCAGCCGCGGTAATACGGAGGGTGCGAGCGTTAATCGGAATTACTGGGCGTAAAGCGCACGTAGGCGGATATTTAAGTCAGGGGTGAAATCCCGCAGCTCAACTGCGGAACTGCCTTTGATACTGGCTATCTTGAATCATTATGAAGTAGTTAGAATATGTAGTGTAGCGGTGAAATGCATAGATATTACATAGAATACCGATTGCGAAGGCAGATTACTAATAATGTATTGACACTGATGGACGAAAGCGTGGGGAGCGAACAGGATTAGATACCCTGGTAGTCCACGCCGTAAACGATGGATACTAGCTGTTCGGATTTATCTGAGTGGCTAAGCGAAAGTGATAAGTATCCCACCTGGGGAGTACGGGCGCAAGCCTGAAACTTAAATGA…
EDZ_097	4	0	0	d__Bacteria; p__Proteobacteria; c__Gammaproteobacteria; o__Methylococcales; f__Methylomonadaceae	GTGCCAGCAGCCGCGGTAATACGGAGGGTGCGAGCGTTAATCGGAATTACTGGGCGTAAAGCGCACGTAGGCGGATATTTAAGTCAGGGGTGAAATCCCGCAGCTCAACTGCGGAACTGCCTTTGATACTGGCTATCTTGAATCATTATGAAGTAGTTAGAATATGTAGTGTAGCGGTGAAATGCATAGATATTACATAGAATACCGATTGCGAAGGCAGATTACTAATAATGTATTGACACTGATGGACGAAAGCGTGGGGAGCGAACAGGATTAGATACCCTGGTAGTCCACGCCGTAAACGATGGATACTAGCTGTTCGGATTTATCTGAGTGGCTAAGCGAAAGTGATAAGTATCCCACCTGGGGAGTACGGGCGCAAGCCTGAAACTCAAAGGA…
EDZ_098	0	4	0	d__Bacteria; p__Proteobacteria; c__Gammaproteobacteria; o__Methylococcales; f__Methylomonadaceae	GTGCCAGCAGCCGCGGTAATACGTAGGGTGCAAGCGTTAATCGGAATTACTGGGCGTAAAGCGTGCGCAGGCGGTTTTGTAAGTCAGATGTGAAATCCCCGGGCTCAACCTGGGAACTGCGTTTGAAACTACAAGGCTAGAGTGTAGCAGAGGGGGGTAGAATTCCACGTGTAGCAGTGAAATGCGTAGAGATGTGGAGGAATACCAATGGCGAAGGCAGCCCCCTGGGTTAACACTGACGCTCATGCACGAAAGCGTGGGGAGCAAACAGGATTAGATACCCTGGTAGTCCACGCTGTAAACGATGATCACTCGTTGTTTGCGATATATTGTAAGCGACTGAGCGAAAGCATTAAGTGATCCACCTGGCGAGTACGTTCGCAAGAATGAAACTCAAAT…
EDZ_099	0	4	0	d__Bacteria; p__Chloroflexi; c__Anaerolineae; o__Anaerolineales; f__Anaerolineaceae	TTGCCAGCCGCCGCGGTAATACGTAGGGCGCAGGCGTTGTCCGGAATTATTGGGCGTAAAGAGCTCGTAGGCGGTTTGTCGCGTCTGCTGTGAAAGTCCGAGGCTCAACCTCGGATCTGCAGTGGGTACGGGCAGACTAGAGTGTGGTAGGGGAGACTGGAATTCCTGGTGTAGCGGTGGAATGCGCAGATATCAGGAGGAACACCAATGGCGAAGGCAGGTCTCTGGGCCACAACTGACGCTGAGGAGCGAAAGCGTGGGTAGCAAACAGGATTAGATACCCTGGTAGTCCACGCCCTAAACGATGCGAACTGGATGTTGGCCACACTTAGGTGGTCAGTGTCGAAGCTAACGCGTTAAGTTCGCCGCCTGGGGAGTACGGTCGCAAGACTGAAACTC…
EDZ_100	0	4	0	d__Bacteria; p__Proteobacteria; c__Gammaproteobacteria; o__Burkholderiales	GTGCCAGCAGCCGCGGTAATACGTAGGGTGCAAGCGTTAATCGGAATTACTGGGCGTAAAGCGTGCGCAGGCGGTTTTGTAAGTCAGATGTGAAATCCCCGGGCTCAACCTGGGAACTGCGTTTGAAACTACAAGGCTAGAGTGTAGCAGAGGGGGGTAGAATTCCACGTGTAGCAGTGAAATGCGTAGAGATCTGAAGGAACACCAGTGGCGAAGGCGACTCTCTGGACTAAAACTGACGCTGAGGTACGAAAGCGTGGGTAGCAAACAGGATTAGATACCCTGGTAGTCCACGCCGTAAACGATGTGAGCTAGTTGTTGGCAGGCATGCCTGTCGGTGACGCAGCTAACGCATTAAGCTCTCCGCCTGGGGAGTACGGCCGCAAGGTTAAAACTCAA…
EDZ_101	0	4	0	d__Bacteria; p__Actinobacteriota; c__Actinobacteria; o__Micrococcales; f__Demequinaceae; g__Demequina	GTGTCAGCCGCCGCGGTAATACGGAGGGTGCGAGCGTTAATCGGAATTACTGGGCGTAAAGCGTGCGTAGGCGGTTATTTAAGTCAGATGTGAAAGCCCCGGGCTTAACCTGGGAACTGCATTTGATACTGGGTAACTAGAGTTTAGTAGAGGAGAGTGGAATTTCAGGTGTAGCGGTGAAATGCGTAGAGATCTGAAGGAACACCAGTGGCGAAGGCGACTCTCTGGACTAAAACTGACGCTGAGGTACAAAAGCGTGGGTAGCAAACAGGATTAGATACCCTGGTAGTCCACGCCGTAAACGATGATTACTGGTTGTGTGCGATATACAGTGCGCGACTGAGGGAAACCATTAAGTAATCCACCTGGGGAGTACGGTCGCAAGATTAAAACTCAAAT…
EDZ_102	3	0	0	d__Bacteria; p__Proteobacteria; c__Alphaproteobacteria; o__Rhizobiales; f__Rhizobiaceae	GTGTCAGCCGCCGCGGTAACACGTAAGGGGCAAGCGTTGTTCGGAATTATTGGGCGTAAAGGGCGTGTAGGCGGTTTTGTAAGCCTGGTGTAAAAGGTGTACGCTTAACGTACATAGGTCGCTGGGGACTGCGAGACTAGAGTTTAGGAAGGGGAGCTGGAATTCCAGGTGTAGGGGTGAAATCTGTAGATATCTGGAAGAACACCAATGACGAAGGCAAGCTTCTGGCCATAGACTGACGCTGAGGCGCGAAAGCGTGGGGAGCAAACAGGATTAGATACCCTGGTAGTCCACGCTGTAAACGATGTACACTCGGTGTAGCGGATATTAAAATCTGCTGCGCCCAAGCTAACGCATTAAGTGTACCGCCTGGGGAGTACGGTCGCAAGACTAAAACTC…
EDZ_103	3	0	0	d__Bacteria; p__Proteobacteria; c__Alphaproteobacteria; o__Rhizobiales	GTGCCGGCTGCCGCGGTAATACAGAGGTGGCGAGCGTTGTTCGGATTTACTGGGCGTAAAGAGTGCGTAGGCGGCCATCGCGTGTCGGACGTGAAATCCCCGGGCTCAACCTGGGAACTGCGTTTGAAACTACAAGGCTAGAGTGTAGCAGAGGGGGGTAGAATTCCACGTGTAGCAGTGAAATGCGTAGAGATGTGGAGGAATACCAATGGCGAAGGCAGCCCCCTGGGTTAACACTGACGCTCATGCACGAAAGCGTGGGGAGCAAACAGGATTAGATACCCTGGTAGTCCACGCCCTAAACGATGTCTACTAGTTGTTGGTGGAGTAAAATCCATTAGTAACGCAGCTAACGCGTGAAGTAGACCGCCTGGGGAGTACGGTCGCAAGATTAAAACT…
EDZ_104	3	0	0	d__Bacteria; p__Proteobacteria; c__Alphaproteobacteria; o__Rhizobiales; f__Rhizobiaceae; g__Allorhizobium-Neorhizobium-Pararhizobium-Rhizobium	GTGCCAGCAGCCGCGGTAATACGAAGGGGGCTAGCGTTGTTCGGAATTACTGGGCGTAAAGCGCACGTAGGCGGATATTTAAGTCAGGGGTGAAATCCCGCAGCTCAACTGCGGAACTGCCTTTGATACTGATAGTCTTGAGTTTGGTTGAAGTAGGCGGAATGTAGCATGTAGCGGTGAAATGCATAGATATGCTACAGAACACCAATCGCGAAGGCAGCTTACTAAGCCAAAACTGACGCTCATGCACGAAAGCGTGGGGAGCAAACAGGATTAGATACCCTGGTAGTCCACGCCCTAAACGATGTCAACTGGTTGTTGGGGGAGTGAAATCCCTTAGTAACGAAGCTAACGCGTGAAGTTGACCGCCTGGGGAGTACGGTCGCAAGATTAAAACTC…
EDZ_105	3	0	0	d__Bacteria; p__Desulfobacterota; c__Desulfobulbia; o__Desulfobulbales; f__Desulfobulbaceae; g__Desulfobulbus; s__uncultured_bacterium	TTGCCAGCCGCCGCGGTAATACGAAGGGGGCTAGCGTTGTTCGGAATTACTGGGCGTAAAGCGCATGTAGGCGGACATTTAAGTTAGGGGTGAAATCCCGGGGCTCAACCTCGGAACTGCCTTTGATACTGGGTGTCTAGAGTGTGGAAGAGGTAAGCGGAATTCCCAGTGTAGCGGTGAAATGCGTAGATATTGGGAGGAACACCAGTGGCGAAGGCGACTTTCTGGACGATAACTGACGCTGAGGCGCGAAAGCGTGGGGAGCAAACAGGATTAGATACCCTGGTAGTCCACGCCCTAAACGATGTCTACTAGTTGTTGGTGGAGTAAAATCCATTAGTAACGCAGCTAACGCGTGAAGTAGACCGCCTGGGGAGTACGGTCGCAAGATTAAAACTC…
EDZ_106	3	0	0	d__Bacteria; p__Bacteroidota; c__Bacteroidia; o__Sphingobacteriales; f__CMW-169; g__CMW-169; s__uncultured_bacterium	GTGCCAGCCGCCGCGGTAATACGGAGGATGCAAGCGTTATCCGGATTCATTGGGTTTAAAGGGTACGTAGGTGGCTGATTAAGTCAGTGGTGAAAACCTGCCGCTTAACGGTAGGCGTGCCATTGATACTGATTGGCTTGAGTCCAGTTGAGGTAGGCGGAATGTGTAGTGTAGCGGTGAAATGCTTAGATATTACACAGAACTCCGATTGCGAAGGCAGCTTACTAAACTGACACTGACGCTGAGGTACGAAAGCGTGGGTAGCGAACAGGATTAGATACCCTGGTAGTCCACGCCGTAAACGATGAATACTAGGTGTAGGGGGTATCGACTCCCTCTGTGCCGCAGCTAACGCAATAAGTATTCCACCTGGGGAGTACGGCCGCAAGGTTGAAATTC…
EDZ_107	3	0	0	d__Bacteria; p__Proteobacteria; c__Gammaproteobacteria; o__Burkholderiales; f__Methylophilaceae; g__UBA6140	GTGCCAGCAGCCGCGGTAATACGTAGGGGGCAAGCGTTGTCCGGAATTACTGGGTGTAAAGGGTGTGCAGGCGTCTCCCTAAGTTGATTGTGAAAGCCCGAAGCTCAACTTCGGAACGGCAGTCAATACTGGGGGGATGGAGGTTATGGGAGGGAAGTGGAATTCTCGGTGTAGCGGTGAAATGCGTAGATATCGAGAGGAACACCGGTGGCGAAGGCGGCTTCCTATCATAGACCTGACGCTCATACACGAAAGCTAGGGGAGCAAACAGGATTAGATACCCTGGTAGTCCTAGCCCTAAACGATGAATACTAGGTGTTGGAGGATCAAATCCTTCAGTGTCGTAGCTAACGCGTTAAGTATTCCACCTGGAAAGTACGGTCGCAAGGCTGAAACTCA…
EDZ_108	3	0	0	d__Bacteria; p__Proteobacteria; c__Alphaproteobacteria; o__Thalassobaculales; f__uncultured; g__uncultured; s__uncultured_proteobacterium	GTGCCAGCAGCCGCGGTAATACGGAGGATGCAAGCGTTATCCGGATTCATTGGGTTTAAAGGGTACGTAGGTGGCCCGGTAAGTCAGTGGTGAAATCCTGCCGCTTAACGGTAGAACTGCCATTGATACTGCTGGGCTTGAGTACAGTTGAGGTAGGCGGAATGTGTAGTGTAGCGGTGAAATGCTTAGATATTACACAGAACTCCGATTGCGAAGGCAGCTTACTAAACTGACACTGACGCTGAGGTACGAAAGCGTGGGTAGCGAACAGGATTAGATACCCTGGTAGTCCACGCCGTAAACGATGCTCACTCGCTGTATGCAATACACAGTATGCGGCCAAGCGAAAGTATTAAGTGAGCCACCTGGGGAGTACGGTCGCAAGATTAAAACTCAAAG…
EDZ_109	3	0	0	d__Bacteria; p__Spirochaetota; c__Spirochaetia; o__Spirochaetales; f__Spirochaetaceae; g__Sphaerochaeta; s__bacterium_enrichment	GTGGCAGTCGCCGCGGTAACACGTAGGGGGCGAGCGTTGTTCGGAATCATTGGGCGTAAAGGGTGCGCAGGCGGCATGTCAAGTCTGGTGTGAAAGACCCCGGCTCAACCGGGGGGACGCGCTGGAAACTGACGTGCTGGAGTACAGGAGGGGGAGTTGGAATTCCAGGTGTAGGGGTGAAATCTGTAGATATCTGGAAGAACACCGGTGGCGAAGGCGAACTCCTGGCCATGTACTGACGCTGAGGCACGAAGGCGTGGGGAGCAAACAGGTTTAGATACCCTGGTAGTCCACGCAGTAAACGATGTACACTAGGTGGTGGGCGGTAGCGCTCAGTACCGAAGCAAACGCATTAAGTGTACCGCCTGGGGAGTATGCTCGCAAGGGTGAAACTCAAAG…
EDZ_110	0	3	0	d__Bacteria; p__Proteobacteria; c__Alphaproteobacteria; o__Rhizobiales; f__Rhizobiaceae	GTGCCAGCAGCCGCGGTAACACGTAGGGGGCGAGCGTTGTTCGGAATTACTGGGCGTAAAGGGCACGTAGGCGGTTCTGTAAGCCTGACGTGAAAGGCTATGGCTCAACCATGGCATTGCGTTGGGAACTGCGGGACTTGAATCACGGAGAGGGAGCTGGAATTCCAGGTGTAGGGGTGAAATCTGTAGATATCTGGAAGAACACCAATGGCGAAGGCAAGCTCCTGGCCGATGATTGACGCTGAGGTGCGAAAGTGTGGGGATCAAACAGGATTAGATACCCTGGTAGTCCACGCCGTAAACGATGAATGTTAGCCGTCGGGCAGTATACTGTTCGGTGGCGCAGCTAACGCATTAAACATTCCGCCTGGGGAGTACGGTCGCAAGATTAAAACTCAA…
EDZ_111	0	3	0	d__Bacteria; p__Caldisericota; c__Caldisericia; o__Caldisericales; f__WCHB1-02; g__WCHB1-02; s__uncultured_Firmicutes	GTGCCAGCCGCCGCGGTAATACGTAGGGTGCGAGCGTTAATCGGAATTACTGGGCGTAAAGCGTGCGCAGGCGGATTGTTAAGCAAGATGTGAAATCCCCGGGCTTAACCTGGGAATGGCATTTTGAACTGGCAGTCTAGAGTGTGTCAGAGGGGGGTGGAATTCCCGGTGTAGAGGTGAAATTCGTAGATATCGGGAGGAATACCGGTGGCGAAGGCGACTTTCTGGCTGGATACTGACGCTGAGGCGCGAAAGCGTGGGGAGCAAACAGGATTAGATACCCTGGTAGTCCACGCTGTAAACGATGTCAACTAGATGTAGGGGGTGTTGATCCCTTCTGTGTCGCAGCTAACGCATTAAGTTGACCGCCTGGGGAGTACGGTCGCAAGATTAAAACTT…
EDZ_112	0	3	0	d__Bacteria; p__Proteobacteria; c__Alphaproteobacteria; o__Rhodobacterales; f__Rhodobacteraceae	GTGCCAGCAGCCGCGGTAATACGGAGGGGGTTAGCGTTGTTCGGAATTACTGGGCGTAAAGCGCACGTAGGCGGATCAGAAAGTTGGGGGTGAAATCCCAGGGCTCAACCCTGGAACGGCCTCCAAAACTCCTGGTCTTGAGTTCGAGAGAGGTGAGTGGAATTCCGAGTGTAGAGGTGAAATTCGTAGATATTCGGAGGAACACCAGTGGCGAAGGCGGCTCACTGGCTCGATACTGACGCTGAGGTGCGAAAGCGTGGGGAGCAAACAGGATTAGATACCCTGGTAGTCCACGCCGTAAACGATGTCAACTAGCCGTTGGACCTCTATACAGGTTTAGTGGCGCAGCTAACGCATTAAGTTGACCGCCTGGGGAGTACGGCCGCAAGGTTAAAACTC…
EDZ_113	0	3	0	d__Bacteria; p__Bacteroidota; c__Bacteroidia; o__Bacteroidales; f__Prolixibacteraceae	GTGCCAGCAGCCGCGGTAATACGGAGGGGGCTAGCGTTGTTCAGAATTACTGGGAGTAAAGAGCGCGTAGGCGGCTTATTGAGTTAGGCGTGAAAGGCCTGGGCTTAACCTGGGAACTGCGCTTAATACGGATAGGCTTGAGTCCGGAAGGGGGTGGCGGAATTCCCAGTGTAGAGGTGAAATTCGTAGATATTGGGAAGAACACCGGTGGCGAAGGCGGCCACCTGGTCCGGAACTGACGCTGAGGTGCGAAAGCGTGGGGAGCAAACAGGATTAGATACCCTGGTAGTCCACGCCGTAAACGATGTGTGCTAGGTGTTGGCCAGCGAGCTGGTCGGTGCCGTAGTTAACGCGATAAGCACACCGCCTGGGGAGTACGGCCGCAAGGTTAAAACTCAA…
EDZ_114	0	3	0	d__Bacteria; p__Proteobacteria; c__Gammaproteobacteria; o__Methylococcales; f__Methylomonadaceae	GTGCCAGCAGCCGCGGTAATACGGAGGATGCAAGCGTTATCCGGATTCATTGGGTTTAAAGGGTACGTAGGTGGCTGATTAAGTCAGTGGTGAAAACCTGCCGCTTAACGGTAGGCGTGCCATTGATACTGATTGGCTTGAGTCCAGTTGAGGTAGGCGGAATGTGTAGTGTAGCGGTGAAATGCTTAGATATTACACAGAACTCCGATTGCGAAGGCAGCTTACTAAACTGACACTGACGCTGAGGTACGAAAGCGTGGGTAGCGAACAGGATTAGATACCCTGGTAGTCCACGCCGTAAACGATGCTCACTCGCTGTATGCAATACACAGTATGCGGCCAAGCGAAAGTATTAAGTGAGCCACCTGGGGAGTACGGTCGCAAGATTAAAACTCAAAG…
EDZ_115	0	3	0	d__Bacteria; p__Bacteroidota; c__Bacteroidia; o__Bacteroidales; f__Prolixibacteraceae; g__Sunxiuqinia; s__uncultured_bacterium	GTGCCAGCAGCCGCGGTAATACGAAGGGGGCTAGCGTTGTTCGGAATTACTGGGCGTAAAGCGCACGTAGGCGGACATTTAAGTCAGGGGTGAAATCCCGGGGCTCAACCCCGGAACTGCCTTTGATACTGGGTGTCTTGAGTCCGGAAGAGGTGAGTGGAATTGCGAGTGTAGAGGTGAAATTCGTAGATATTCGCAGGAACACCAGTGGCGAAGGCGGCTCACTGGTCCGGTACTGACGCTGAGGTGCGAAAGTGTGGGGAGCAAACAGGATTAGATACCCTGGTAGTCCACGCCGTAAACGATGATTACTGGTTGTGTGCGATATACAGTGCGCGACTGAGGGGAACCATTAAGTAATCCACCTGGGGAGTACGGTCGCAAGACTGAAACTTAAAG…
EDZ_116	0	3	0	d__Bacteria; p__Bacteroidota; c__Bacteroidia; o__Bacteroidales; f__Prolixibacteraceae; g__Sunxiuqinia	GTGTCAGCCGCCGCGGTAATACATAGGGTGCAAGCGTTATCCGGATTTACTGGGCGTAAAGCGCATGTAGGCGGTTTGTTAAGTTAGGTGTTAAATGTTTAGGCTCAACCTAATTATGCACTTAATACTGGCGAACTAGAGCTTAGTAGAGGGAAGGGGAACTCACAGTGTAGCGGTGAAATGCGTAGATATTGTGAGGAACACCAGTGGCGAAGGCGCCTTCCTGGTCTAAAGCTGACGCTGAGATGCGAAAGCGTGGGGAGCAAACAGGATTAGATACCCTGGTAGTCCACGCCCTAAACGATGTCTACTAGTTGTTGGTGGAGTAAAATCCATTAGTAACGCAGCTAACGCGTGAAGTAGACCGCCTGGGGAGTACGGTCGCAAGATTAAAACTCA…
EDZ_117	0	3	0	d__Bacteria; p__Spirochaetota; c__Spirochaetia; o__Spirochaetales; f__Spirochaetaceae; g__uncultured	GTGCCAGCCGCCGCGATGATGTCGGCTATCTATACCTGCCCGGCAAGCCCGGTGATACTCAGAATGGTTTGCAAGGCAAATGCCTTGGTTGCGTTGACTCTGGGGGGTAGCGGGATGGAGATATTTCATAACACCATGCAAAATTTGAACCGGACTAAAAAAATGCGCAATGAAGTTTCTGTCCTCTTGCGGAAACTTGTCTGGGATAATAAAGACCGCATGAAATCCAAATACCGGTTTATGATTGACAAAAACCTAGATGGTATAGCCCATAATTGACAATAGCGTTAAGATGAAAAAGCGCTTCATTATAACGGTAAATAAGGAAACAACCATGAAAGACAAACTCAAATGAATTGGCGG
EDZ_118	0	3	0	d__Bacteria; p__Desulfobacterota; c__Syntrophobacteria; o__Syntrophobacterales; f__Syntrophobacteraceae; g__Desulfovirga	GTGCCAGCAGCCGCGGTAATACGGAGGGTGCGAGCGTTAATCGGAATTACTGGGCGTAAAGCGTGCGTAGGCGGTTATTTAAGTCAGATGTGAAAGCCCCGGGCTTAACCTGGGAACTGCATTTGATACTGGGTAACTAGAGTTTAGTAGAGGAGAGTGGAATTTCAGGTGTAGCGGTGAAATGCGTAGAGATCTGAAGGAACACCAGTGGCGAAGGCGACTCTCTGGACTAAAACTGACGCTGAGGTACGAAAGCGTGGGTAGCAAACAGGATTAGATACCCTGGTAGTCCACGCCGTAAACGATGGGTACTAGGTGTCGCGGGTATTGACCCCTGCGGTGCCGAAGCTAACGCACTAAGTACCCCGCCTGGGGAGTACGGCCGCAAGGCTAAAACTC…
EDZ_119	0	3	0	d__Bacteria; p__Bacteroidota; c__Bacteroidia; o__Bacteroidales; f__Prolixibacteraceae	GTGCCAGCAGCCGCGGTAATACGGAGGGTGCAAGCGTTATTCGGAATTACTGGGCGTAAAGCGCGTGCAGGCGGGAAAGCAAGTCTGATGTGAAAGCCCCGGGCTTAACCTGGGAAGTGCATTGGAAACTGTTTTTCTTGAGTACTGGAGAGGAAGGGAGAATTCCCGGTGTAGAGGTGAAATTCGTAGAGATCGGGAGGAACACCAGTGGCGAAGGCGCCCTTCTGGACGGTTACTGACGCTGAGACGCGAAAGCGTGGGGAGCAAACAGGATTAGATACCCTGGTAGTCCACGCCGTAAACGATGTTCACTCGCTGTTTGCGATACATAGCAAGCGGCTGAGCGAAAGCATTAAGTGAACCACCTGGGGAGTACGATCGCAAGGTTGAAACTCAAAG…
EDZ_120	0	3	0	d__Bacteria	GTGTCAGCCGCCGCGGTAATACGGAGGATGCAAGCGTTATCCGGATTCATTGGGTTTAAAGGGTACGTAGGTGGCTGATTAAGTCAGTGGTGAAAACCTGCCGCTTAACGGTAGGCGTGCCATTGATACTGATTGGCTTGAGTCCAGTTGAGGTAGGCGGAATGTGTAGTGTAGCGGTGAAATGCTTAGATATTACACAGAACTCCGATTGCGAAGGCAGCTTACTAAACTGACACTGACGCTGAGGTACGAAAGCGTGGGTAGCAAACAGGATTAGATACCCTGGTAGTCCACACCGTAAACGATGAGAGCTAGTTGTTGGCAGGCATGCCTGTCGGTGACGCAGCTAACGCATTAAGCTCTCCGCCTGGGGAGTACGGTCGCAAGACTAAAACTCAA…
EDZ_121	0	3	0	Unassigned	TTGCCAGCCGCCGCGGTAATACGGAGGGTGCAAGCGTTATCCGGATTTATTGGGTTTAAAGGGTGCGCAGGCGGAACATTAAGTCAGTGGTGAGAGCCCCTCGCTCAACGAGGGAACTGCCATTGATACTGTTGTTCTTGAGTTCAGTTGAAGTGGGCGGAATATGTTGTGTAGCGGTGAAATGCTTAGATATGACATAGAACTCCGATCGCGAAGGCAGCTCACTAAGCTGATACTGACGCTCAGGCACGAAAGCGTGGGGAGCAAACAGGATTAGATACCCTGGTAGTCCACGCCGTAAACGATGATCACTCGCTGTTGGCGATATACTGTCAGTGGCTAAGCGAAAGTGATAAGTGATCCACCTGGGGAGTACGATCGCAAGGTTGAAACTCAAGG…
EDZ_122	0	3	0	d__Bacteria; p__Spirochaetota; c__Spirochaetia; o__Spirochaetales; f__Spirochaetaceae	GTGTCAGCCGCCGCGGTAATACGAAGGGGGCTAGCGTTGTTCGGAATTACTGGGCGTAAAGCGCACGTAGGCGGATATTTAAGTCAGGGGTGAAATCCCGCAGCTCAACTGCGGAACTGCCTTTGATACTGGGTATCTCGAGTATGGAAGAGGTAAGTGGAATTCCGAGTGTAGAGGTGAAATTCGTAGATATGACATAGAACTCCGATCGCGAAGGCAGCTCACTAAGCTGATACTGACGCTCAGGCACGAAAGCGTGGGGAGCAAACAGAATTAGATACCCTGGTAGTCCACGCCCTAAACGATGTCTACTAGTTGTTGGTGGAGTAAAATCCATTAGTAACGCAGCTAACGCGTGAAGTAGACCGCCTGGGGAGTACGGTCGCAAGATTAAAACTT…
EDZ_123	2	0	0	d__Bacteria; p__Proteobacteria; c__Gammaproteobacteria; o__Burkholderiales; f__Methylophilaceae	CTGCCAGCCGCCGCGGTAAGACGGAGGGGGCTAGCGTTGTTCGGAATGACTGGGCGTAAAGGGCGCGTAGGCGGTTTTTTAAGTGAGGCGTGAAAGCCCTGGGCTTAACCCAGGAGGTGCGTTTCATACTGGAAGACTTGAGTGCGAGAGAGGAAAGTGGAATTCCTAGTGTAGAGGTGAAATTCGTAGATATTAGGAAGAACACCTGTGGCGAAGGCGGCTTTCTGGCTCGCAACTGACGCTGAGGCGCGAAAGCGTGGGGAGCAAACAGGATTAGATACCCTGGTAGTCCACGCTGTAAACGATGTGTGCTAGACGTTGGGGGGTAACCTTCAGTGTCGCAGCTAACGCGTTAAGCACACCGCCTGGGGAGTACGGTCGCAAGATTAAAACTCAAGG…
EDZ_124	2	0	0	d__Bacteria; p__Campilobacterota; c__Campylobacteria; o__Campylobacterales; f__Arcobacteraceae; g__uncultured	GTGCCAGCAGCCGCGGTAATACGGGGGATGCAAGCGTTATTCGGAATTATTGGGCGTAAAGGGCGCGTAGGCGGTTTTGTCGGTCAGATGTGAAAGCCCAGGGCTCAACCCTGGACGTGCATTTGAAACAGCAAGACTTGAGTACGGGAGAGGAAAGCGGAATTCCTGGTGTAGAGGTGAAATTCGTAGATATCAGGAGGAACACCGATGGCGAAGGCAGCTTTCTGGACCGATACTGACGCTGAGGCGCGAAGGCGTGGGTAGCGAACAGGATTAGATACCCTGGTAGTCCACGCAGTAAACGATGTACACTCGGTGTAGCGGATATTAAAACTTAAATGAATTGACGG
EDZ_125	2	0	0	d__Bacteria; p__Proteobacteria; c__Gammaproteobacteria; o__Burkholderiales; f__Methylophilaceae	GTGTCAGCCGCCGCGGTAATACAGAGGGTGCAAGCGTTAATCGGAATTACTGGGCGTAAAGCGCACGTAGGTGGTTTGGTAAGTCGGATGTGAAAGCCCCGGGCTCAACCTGGGAATTGCATTCGATACTGCCTGGCTAGAGTATGGTAGAGGGGGGTAGAATTCCCGGTGTAGCGGTGAAATGCGTAGAGATCTGAAGGAACACCAGTGGCGAAGGCGACTCTCTGGACTAAAACTGACGCTGAGGTACGAAAGCGTGGGGAGCAAACAGGATTAGATACCCTGGTAGTCCACGCAGTAAACGTTGTTCACTAGGTGTAGCGGGTATTGACCCCTGCTGTGCCGAAGCTAACGCATTAAGTGAACCGCCTGGGAAGTACGGCCGCAAGGCTAAAACTC…
EDZ_126	2	0	0	d__Bacteria; p__Proteobacteria; c__Gammaproteobacteria; o__Burkholderiales; f__Methylophilaceae	GTGGCAGCCGCCGCGGTAATACGGAGGGTGCGAGCGTTATCCGGATTTATTGGGTTTAAAGGGTGCGTAGGCGGAACTTTAAGTCAGTGGTGAAATCCTGCGGCTCAACCGTAGCACTGCCATTGATACTGGGTAACTAGAGTTTAGTAGAGGAGAGTGGAATTTCAGGTGTAGCGGTGAAATGCGTAGAGATCTGAAGGAACACCAGTGGCGAAGGCGACTCTCTGGACTAAAACTGACGCTGAGGTACGAAAGCGTGGGTAGCAAACAGGATTAGATACCCTGGTAGTCCACGCCCTAAACGATGTCTACTAGTTGTTGGTGGAGTAAAATCCATTAGTAACGCAGCTAACGCGTGAAGTAGACCGCCTGGGGAGTACGGTCGCAAGATTAAAACTC…
EDZ_127	2	0	0	d__Bacteria	GTGCCAGCAGCCGCGGTATTACGTAGGGTGCAAGCGTTAATCGGAATTATTGGGCGTAAAGGGCGCGTAGGCGGTTTTGTAAGACAGGCGTGAAATCCCCGGGCTCAACCTGGGAATTGCGCTTGTGACTGCAAGGCTGGAGCGCGGCAGAGGGGGATGGAATTCCTAGTGTAGAGGTGAAATTCGTAGATATTAGGAGGAACACCGGAAGCGAAAGCGGCTATCTGGCTAGACACTGACGCTGTTGCACGAAAGCGTGGGGAGCAAACAGGATTAGATACCCTGGTAGTCCACGCAGTAAACGATGAGTGCTAGATATTGGAATTTAATTTTCAGTGTCAAAGCTAACGCGTTAAGCACTCCGCCTGGGGAGTATGCTCGCAAGGGTGAAACTCAAAT…
EDZ_128	2	0	0	d__Bacteria; p__Bacteroidota; c__Bacteroidia; o__Bacteroidales; f__Prolixibacteraceae	GTGCCAGCAGCCGCGGTAATACGGAGGATGCGAGCGTTATCCGGATTTATTGGGTTTAAAGGGTGCGTAGGCGGATTGATAAGTCAGTGGTGAAAACCTTCAGCTTAACTGGAGACTTGCCATTGATACTGTTAGTCTTGAGTATGGTTAAGGTAGGCGGAATGTGTAATGTAGCGGTGAAATGCTTAGATATTACACAGAACACCGATTGCGAAGGCAGCTTACTGAGCCATAACTGACGCTGATGCACGAAAGCGTGGGGAGCGAACAGGATTAGATACCCTGGTAGTCCACGCTGTAAACGATGTGCACTAGGTGTCCGCCCCGCAGAGCACTTTCAAAAAGAGAGTGTTGTGTGGGGTGGGTGCCGTAGCTAACGCGATAAGTGCACCGCCTGGG…
EDZ_129	2	0	0	d__Bacteria; p__Proteobacteria; c__Alphaproteobacteria; o__Holosporales; f__Holosporaceae; g__uncultured	GTGCCAGCAGCCGCGGTAATACGGAGGGTGCGAGCGTTAATCGGAATCACTGGGCGTAAAGCGCACGTAGGCGGCGCACCAAGTCAGGCGTGAAAGCCCTCGGCTCAACCGGGGAATTGCGTTTGAAACTGGTGCGCTGGAGTCTCGGAGAGGTTGGCGGAATTCCACGTGTAGCAGTGAAATGCGTAGAGATGTGGAGGAATACCAATGGCGAAGGCAGCCCCCTGGGTTAACACTGACGCTCATGCACGAAAGCGTGGGGAGCAAACAGGATTAGATACCCTGGTAGTCCACGCCCTAAACGATGTCTACTAGTTGTTGGTGGAGTAAAATCCATTAGTAACGCAGCTAACGCGTGAAGTAGACCGCCTGGGGAGTACGGTCGCAAGATTAAAACTT…
EDZ_130	2	0	0	d__Bacteria; p__Proteobacteria; c__Alphaproteobacteria	GTGCCAGCAGCCGCCGCGGTAATACAGAGGGTGCAAGCGTTAATCGGAATTACTGGGCGTAAAGCGCACGTAGGTGGTTTGATAAGTCGGATGTGAAATCCCTGGGCTCAACCTAGGAATTGCATTCGATACTGTCTGACTAGAGTATGGTAGAGGTAGGCGGAATGTGTAGTGTAGCGGTGAAATGCTTAGATATTACACAGAACACCGATTGCGAAGGCAGCTTACTATGCCATGATTGACGCTGAGGCACGAAAGCGTGGGGAGCGAACAGGATTAGATACCCTGGTAGTCCACGCCGTAAACGATGATTACTGGTTGTGTGCGATATACAGTGCGCGACTGAGGGAAACCATTAAGTAATCCACCTGGGGAGTACGGTCGCAAGACTGAAACTCA…
EDZ_131	2	0	0	d__Bacteria; p__Proteobacteria; c__Gammaproteobacteria; o__Burkholderiales; f__Hydrogenophilaceae; g__Thiobacillus	GTGCCAGCAGCCGCGGTAATACGAAGGGGGCTAGCGTTGTTCGGAATTACTGGGCGTAAAGCGCACGTAGGCGGACATTTAAGTCAGGGGTGAAATCCCGGGGCTCAACCCCGGAACTGCCTTTGATACTGGGTGTCTTGAGTCCGGAAGAGGTGAGTGGAATTGCGAGTGTAGAGGTGAAATTCGTAGATATTCGCAGGAACACCAGTGGCGAAGGCGGCTCACTGGTCCGGTACTGACGCTGAGGTGCGAAAGCGTGGGGAGCAAACAGGATTAGATACCCTGGTAGTCCACGCAGTAAACGATGAGTGCTAGATATTGGAATTTAATTTTCAGTGTCAAAGCTAACGCGTTAAGCACTCCGCCTGGGGAGTACGGTCGCAAGATTAAAACTTAAAG…
EDZ_132	2	0	0	d__Bacteria	GTGCCAGCAGCCGCGGTAATACGGAGGGTGCGAGCGTTAATCGGAATCACTGGGCGTAAAGCGCACGTAGGCGGCGCACCAAGTCAGGCGTGAAAGCCCTCGGCTCAACCGGGGAATTGCGTTTGAAACTGGTGCGCTGGAGTCTCGGAGAGGTTGGCGGAATTCCACGTGTAGCAGTGAAATGCGTAGAGATGTGGAGGAATACCAATGGCGAAGGCAGCCCCCTGGGTTAACACTGACGCTCATGCACGAAAGCGTGGGGAGCAAACAGGATTAGATACCCTGGTAGTCCACGCCCTAAACGATGTCTACTAGTTGTTGGTGGAGTAAAATCCATTAGTAACGCAGCTAACGCGTGAAGTAGACCGCCTGGGGAGTACGGTCGCAAGATTAAAACTT…
EDZ_133	2	0	0	d__Bacteria	GTGTCAGCCGCCGCGGCAATACGGAGGATCCAAGCGTTATCCGGATTTACTGGGTTTAAAGGGTGCGTAGGCGGATTGATAAGTCAGTGGTGAAAGCCCGCAGCTCAACTGCGGAACTGCCATTGATACTGGGTAACTAGAGTTTAGTAGAGGAGAGTGGAATTTCAGGTGTAGCGGTGAAATGCGTAGAGATCTGAAGGAACACCAGTGGCGAAGGCGACTCTCTGGACTAAAACTGACGCTGAGGTACGAAAGCGTGGGTAGCAAACAGGATTAGATACCCTGGTAGTCCACGCCGTAAACGATGTCAACTAGCCGTTGGGCCTTTTAACAGGCTTAGTGGCGCAGCTAACGCATTAAGTTGACCGCCTGGGGAGTACGGCCGCAAGGTTAAAACTC…
EDZ_134	2	0	0	d__Bacteria; p__Desulfobacterota; c__Desulfobacteria; o__Desulfobacterales; f__Desulfobacteraceae; g__uncultured	GTGGCAGCCGCCGCGGTAATACGGGGGATGCAAGCGTTATTCGGAATTATTGGGCGTAAAGGGCGCGTAGGCGGTTTTGTCGGTCAGATGTGAAAGCCCAGGGCTCAACCCTGGACGTGCATTTGAAACAGCAAGACTTGAGTACGGGAGAGGAAAGCGGAATTCCTGGTGTAGAGGTGAAATTCGTAGATATCAGGAGGAACACCGATGGCGAAGGCAGCTTTCTGGACCGATACTGACGCTGAGGCGCGAAGGCGTGGGTAGCGAACAGGATTAGATACCCTGGTAGTCCACGCAGTAAACGATGCGAACTGGATGTTGGCCACACTTAGGTGGTCAATGTCGAAGCTAACGCGTTAAGTTCGCCGCCTGGGGAGTACGGTCGCAAGACTGAAACTC…
EDZ_135	0	2	0	d__Bacteria; p__Bacteroidota; c__Bacteroidia; o__Bacteroidales; f__Prolixibacteraceae; g__Sunxiuqinia	GTGCCAGCAGCCGCGGTAATACGTAGGGTGCGAGCGTTAATCGGAATTACTGGGCGTAAAGCGTGCGCAGGCGGATTGTTAAGCAAGATGTGAAATCCCCGGGCTTAACCTGGGAATGGCATTTTGAACTGGCAGTCTAGAGTGTGTCAGAGGGGGGTGGAATTCCACGTGTAGCAGTGAAATGCGTAGAGATGTGGAGGAACACCGATGGCGAAGGCAGCCCCCTGGGATAACACTGACGCTCATGTACGAAAGCGTGTGGAGCAAACAGGATTAGATACCCTGGTAGTCCGCACCGTAAACGATGTGCACTAGGTGTTGGGCCGAGCGGTTCAGTGCCGAAGCTAACGTGATAAGTGCACCGCCTGGGGAGTATGCCCGCAAGGGTGAAACTCAAAT…
EDZ_136	0	2	0	d__Bacteria; p__Desulfobacterota; c__Desulfobacteria; o__Desulfobacterales; f__Desulfobacteraceae	GTGCCAGCAGCCGCGGTAATACGTAGGGGGCAAGCGTTATCCGGAATTATTGGGCGTAAAGAGTGCGTAGGTGGTTTTGTAAGCGCGAGGTGAAAGGCTATGGCTCAACCATAGTAAGCCTTGTGAACTGTAAGACTTGAGTGCAGGAGAGGTGAGTGGAATTCCGAGTGTAGAGGTGAAATTCGTAGATATTCGGAGGAACACCAGTGGCGAAGGCGGCTCACTGGTCCATTACTGACGCTGAGGTACGAAAGCGTGGGTAGCAAACAGGATTAGATACCCTGGTAGTCCACGCCGTAAACGATGTCAACTAGCCGTTGGACCTCTATACAGGTTTAGTGGCGCAGCTAACGCATTAAGTTGACCGCCTGGGGAGTACGGCCGCAAGGTTAAAACTTA…
EDZ_137	0	2	0	d__Bacteria	TTGCCAGCCGCCGCGGTAATACGGGGGATGCAAGCGTTATTCGGAATTATTGGGCGTAAAGGGCGCGTAGGCGGTTTTGTCGGTCAGATGTGAAAGCCCAGGGCTCAACCCTGGACGTGCATTTGAAACAGCAAGACTTGAGTACGGGAGAGGAAAGCGGAATTCCTGGTGTAGAGGTGAAATTCGTAGATATCAGGAGGAACACCGATGGCGAAGGCAGCTTTCTGGACCGATACTGACGCTGAGGCGCGAAGGCGTGGGTAGCGAACAGGATTAGATACCCTGGTAGTCCACGCAGTAAACGATGCGAACTGGATGTTGGCCACACTTAGGTGGTCAATGTCGAAGCTAACGCGTTAAGTTCGCCGCCTGGGGAGTACGGTCGCAAGACTGAAACTC…
EDZ_138	0	2	0	d__Bacteria; p__Proteobacteria; c__Alphaproteobacteria; o__Rhodobacterales; f__Rhodobacteraceae	GTGTCAGCCGCCGCGGTAATACGGGGGATGCAAGCGTTATTCGGAATTATTGGGCGTAAAGGGCGCGTAGGCGGTTTTGTCGGTCAGATGTGAAAGCCCAGGGCTCAACCCTGGACGTGCATTTGAAACAGCAAGACTTGAGTACGGGAGAGGAAAGCGGAATTCCTGGTGTAGAGGTGAAATTCGTAGATATCAGGAGGAACACCGATGGCGAAGGCAGCTTTCTGGACCGATACTGACGCTGAGGCGCGAAGGCGTGGGTAGCGAACAGGATTAGATACCCTGGTAGTCCACGCTGTAAACGATGAATACTAGGTGCTGGGTTTTTAACTCAGTGCCGCAGCTAACGCATTAAGTATTCCACCTGGGGAGTACGATCGCAAGGTTGAAACTCAAATG…
EDZ_139	0	2	0	d__Bacteria; p__Proteobacteria; c__Alphaproteobacteria; o__Rhizobiales; f__Rhizobiaceae	GTGGCAGCCGCCGCGGTAATACGGAGGATGCAAGCGTTATCCGGATTCATTGGGTTTAAAGGGTGCGCAGGTGGGAATGTAAGTCAGTGGTGAAATTCTGCCGCTTAACGGTAGGACTGCCATTGATACTGCGTTTCTTGAGTATGGTTGAGGTAGGCGGAATGTGTTGTGTAGCGGTGAAATGCATAGATATGACACAGAACTCCGATTGCGAAGGCAGCTTACTAAGCCATTACTGACACTGAGGCACGAAAGCGTGGGGAGCGAACAGGATTAGATACCCTGGTAGTCCACGCCGTAAACGATGAATGTTAGCCGTCGGGCAGCTTGCTGTTCGGTGGCCCAGCTAACGCATTAAACATTCTGCCTGGGGAGTACGGTCGCAAGATTAAAACTCAA…
EDZ_140	0	2	0	d__Bacteria; p__Bacteroidota; c__Bacteroidia; o__Bacteroidales	GTGCCAGCAGCCGCCGCGGTAAGACGGAGGTGGCAAGCGTTATTCGGATTTATTGGGCGTAAAGGGCGCGTAGGCGGTTTGGTAAGTCTGATGTGAAATCTCCATCGCTTAACGAGGAAATTGCATCGGATACTGCCAATCTTGAGTATGGAAGAGGTAAGTAGAATTCCAGGTGTAGCGGTGCAACGCGTAGATATCTGGAGGAATACCGGTGGCGAAGGCGGCTTACTGGTCCATAACTGACGCTGAGGCGCGAAAGCGTGGGGAGCAAACAGGATTAGATACCCTGGTAGTCCACGCTGTAAACGGTGTACACTAGGTGTGGGAAGAGTCTATCTTTCCGTGCCGTAGCAAACGCATTAAGTGTACCGCCTGGGGAGTACGGCCGCAAGGTTGAAA…
EDZ_141	0	2	0	d__Bacteria; p__Proteobacteria; c__Gammaproteobacteria	GTGTCAGCCGCCGCGGTAATACGTAGGGTGCGAGCGTTAATCGGAATTACTGGGCGTAAAGCGTGCGCAGGCGGATTGTTAAGCAAGATGTGAAATCCCCGGGCTTAACCTGGGAATGGCATTTTGAACTGGCAGTCTAGAGTGTGTCAGAGGGGGGTGGAATTCCACGTGTAGCAGTGAAATGCGTAGATATGTGGAGGAACACCAATGGCGAAGGCAGCCCCCTGGGATAACACTGACGCTCATGTACGAAAGCGTGGGTAGCGAACAGGATTAGATACCCTGGTAGTCCACGCAGTAAACGATGTACACTCGGTGTAGCGGATATTAAAATCTGCTGCGCCCAAGCTAACGCATTAAGTGTACCGCCTGGGGAGTACGGTCGCAAGACTAAAACTC…
EDZ_142	0	2	0	d__Bacteria; p__Planctomycetota; c__Planctomycetes; o__Pirellulales; f__Pirellulaceae; g__Pir4_lineage	GTGCCAGCCGCCGCGGTAATACGAAGGGTGCAAGCGTTACTCGGAATTACTGGGCGTAAAGCGTGCGCGGGCGGTTATTTAAGTCTGATGTGAAAGCCCCGGGCTCAACCTGGGAATGGCATTGGAGACTGGATGACTAGAGTGCGGTAGAGGGTGGTGGAATTCCCGGTGTAGCGGTGAAATGCGTAGAGATCGGGAGGAACATCTGTGGCGAAGGCGGCCACCTGGACCAGCACTGACGCTCAGGCACGAAAGCGTGGGGAGCAAACAGGATTAGATACCCTGGTAGTCCACGCCCTAAACGATGTCTACTAGTTGTTGGGGGTATCGACCCCCCCTGTGCCGCAGTTAACACAATAAGTATCCCACCTGGGGAGTACGGCCGCAAGGTTGAAACTT…
EDZ_143	0	2	0	d__Bacteria; p__Spirochaetota; c__Spirochaetia; o__Spirochaetales; f__Spirochaetaceae; g__Treponema	GTGCCAGCAGCCGCGGTAATACGGAGGATGCAAGCGTTATCCGGATTCATTGGGTTTAAAGGGTACGTAGGTGGCCCGGTAAGTCAGTGGTGAAATCCTGCCGCTTAACGGTAGAACTGCCATTGATACTGCTGGGCTTGAGTACAGTTGAGGTAGGCGGAATGTGTAGTGTAGCGGTGAAATGCTTAGATATTACACAGAACTCCGATTGCGAAGGCAGCTTACTAAACTGACACTGACGCTGAGGTACGAAAGCGTGGGTAGCAAACAGGATTAGATACCCTGGTAGTCCACGCCGTAAACGATGTATGCTTGGTGTTAGCTTTTTAAGTTAGTGCCGGAGGTAATCCGTTAAGCATACCACCTGGGGAGTACGATCGCAAGGTTGAAACTCAAAGA…
EDZ_144	0	2	0	d__Bacteria; p__Proteobacteria; c__Alphaproteobacteria	GTGCCAGCAGCCGCGGTAACACGTAAGGGGCAAGCGTTGTTCGGAATTATTGGGCGTAAAGGGTACGTAGGCGGTTACGTAAGCCCGGCGTGAAATCCTGCAGCTTAACTGCAGAGCTGCGCTGGGAACTGCGAAACTCGAGTCACGGAAGGGAAGTTGGAATTCCAGGTGTAGGGGTGAAATCTGTAGATATCTGGAAGAATACCGGTGGCGAAGGCGAACTTCTGGCCAATGACTGACGCTGAGGTACGAAAGTGCGGGGAGCAAACAGGATTAGATACCCTGGTAGTCCGCACCGTAAACGATGTGCACTAGGTGTTGGGCCGAGCGGTTCAGTGCCGAAGCTAACGTGATAAGTGCACCGCCTGGGGAGTATGCCCGCAAGGGTGAAACTTAAAT…
EDZ_145	0	2	0	d__Bacteria; p__Proteobacteria; c__Gammaproteobacteria; o__Methylococcales; f__Methylomonadaceae	GTGCCAGCAGCCGCGGTAATACGGAGGGTGCGAGCGTTAATCGGAATTACTGGGCGTAAAGCGTGCGTAGGCGGTTATTTAAGTCAGATGTGAAATCCCCGGGCTCAACCTGGGAACTGCGTTTGAAACTACAAGGCTAGAGTGTAGCAGAGGGGGGTAGAATTCCACGTGTAGCAGTGAAATGCGTAGAGATGTGGAGGAATACCAATGGCGAAGGCAGCCCCCTGGGTTAACACTGACGCTCATGCACGAAAGCGTGGGGAGCAAACAGGATTAGATACCCTGGTAGTCCACGCTGTAAACGATGTGCACTAGGTGTCCGCCCCGCAGAGCACTTTCAAAAAGAGAGTGTTGTGTGGGGTGGGTGCCGTAGCTAACGCGATAAGTGCACCGCCTGGG…
EDZ_146	0	2	0	d__Bacteria; p__Proteobacteria; c__Gammaproteobacteria; o__Methylococcales; f__Methylomonadaceae; g__Methylobacter	GTGCCAGCAGCCGCGGTAATACGGGGGATGCAAGCGTTATTCGGAATTATTGGGCGTAAAGGGCGCGTAGGCGGTTTTGTCGGTCAGATGTGAAAGCCCAGGGCTCAACCCTGGACGTGCATTTGAAGCAGCAAGACTTGAGTTTAGTAGAGGAGAGTGGAATTTCAGGTGTAGCGGTGAAATGCGTAGAGATCTGAAGGAACACCAGTGGCGAAGGCGACTCTCTGGACTAAAACTGACGCTGAGGTACGAAAGCGTGGGTAGCAAACAGGATTAGATACCCTGGTAGTCCACGCCGTAAACGATGTCAACTAGCCGTTGGACCTCTATACAGGTTTAGTGGCGCAGCTAACGCATTAAGTTGACCGCCTGGGGAGTACGGCCGCAAGGTTAAAACTC…
EDZ_147	0	2	0	d__Bacteria; p__Firmicutes; c__Desulfitobacteriia; o__Desulfitobacteriales; f__Desulfitobacteriaceae; g__Desulfosporosinus	GTGTCAGCCGCCGCGGTAATACGTAGGGTGCAAGCGTTATTCGGAATTACTGGGCGTAAAGCGCGTGCAGGCGGGAAAGCAAGTCTGATGTGAAAGCCCCGGGCTTAACCTGGGAAGTGCATTGGAAACTGTTTTTCTTGAGTACTGGAGAGGAAGGGAGAATTCCCGGTGTAGAGGTGAAATTCGTAGAGGTGACACAGAACACCGATTGCGAAGGCAGGTTACCAAGCCATTACTGACGCTGAGGCACGAAAGCGTGGGGATCAAACAGGATTAGATACCCTGGTAGTCCATGCCGTAAACTATGATTACTCGTTGTTGGCAATATACTGTCAGTGACTGAGCGAAAGCATTAAGTAATCCACCTGGGGAGTACGTTCGCAAGAATGAAACTTAAAT…
EDZ_148	0	2	0	d__Bacteria; p__Proteobacteria; c__Gammaproteobacteria; o__Burkholderiales; f__Hydrogenophilaceae	GTGCCAGCCGCCGCGGTAATACGTAGGGTGCAAGCGTTAATCGGAATTACTGGGCGTAAAGCGTGCGCAGGCGGTTTTGTAAGTCAGATGTGAAATCCCCGGGCTCAACCTGGGAACTGCGTTTGAAACTACAAGGCTAGAGTGTAGCAGAGGGGGGTAGAATTCCACGTGTAGCAGTGAAATGCGTAGAGATGTGGAGGAATACCAATGGCGAAGGCAGCCCCCTGGGTTAACACTGACGCTCATGCACGAAAGCGTGGGGAGCAAACAGGATTAGATACCCTGGTAGTCCACGCCCTAAACGATGTATGCTTGGTGTTAGCTTTTTAAGTTAGTGCCGGAGGTAATCCGTTAAGCATACCACCTGGGGAGTACGATCGCAAGGTTGAAACTCAAATG…
EDZ_149	0	2	0	d__Bacteria	GTGTCAGCCGCCGCGGTAAGACGAACCGTCCAAACGTTATTCGGAATCACTGGGCTTAAAGGGTGCGTAGGCGGCCCTGTAAGTTGGGTGTGAAATCCCTCGGCTCAACCGAGGAATTGCGCCCAATACTGCAGGGCTAGAGGAAGACAGAGGTGAGCGGAACTTGTGGTGGAGCGGTGAAATGCGTTGATATTACAAGGAACACCTGTGGCGAAAGCGGCTCACTGGGTCTTTTCTGACGCTGAGGCACGAAAGCTGGGGGAGCGAACGGGATTAGATACCCCGGTAGTCCCAGCTGTAAACGATGTTCACTCGCTGTTTGCGATACACAGCAAGCGGCTGAGCGAAAGCATTAAGTGAACCACCTGGGGAGTACGATCGCAAGGTTGAAACTCAAAT…
EDZ_150	0	2	0	d__Bacteria; p__Desulfobacterota; c__Desulfobacteria; o__Desulfobacterales; f__Desulfobacteraceae	GTGCCAGCAGCCGCGGTAATACGGAGGGGGCTAGCGTTATTCGGAATTACTGGGCGTAAAGCGCACGTAGGCGGATTGGAAAGTTGGAGGTGAAATCCCAGGGCTCAACCTTGGAACTGCCTTCAAAACTTCCAGTCTTGAGATCGAGAGAGGTGAGTGGAATTCCGAGTGTAGAGGTGAAATTCGTAGATATTCGGAGGAACACCAGTGGCGAAGGCGGCTCACTGGCTCGATACTGACGCTGAGGTGCGAAAGTGTGGGGAGCAAACAGGATTAGATACCCTGGTAGTCCACGCCCTAAACGTTGCACACTAGATGTATGGGGTATCAATTCCCCATGTGTCGTAGCTAACGCATTAAGTGTGCCGCCTGGGGAGTATGCTCGCAAGGGTGAAACTT…
EDZ_151	0	2	0	d__Bacteria	GTGTCAGCCGCCGCGGTAATACGGGGGGAGCAAGCGTTGTTCGGATTTATTGGGCGTAAAGGGCGTTTAGGCGGATTGGAAAGTCAGGTGTGAAATCCCACGGCTCAACCGTGGAACTGCACTTGAAACTACTAATCTTGAGTACGGAAGAGGAAAGCGGAATTCCTGGTGTAGCGGTGAAATGCGTAGATATCAGGAAGAACACCGGTGGCGAAGGCGGCTTTCTGGTCCGATACTGACGCTGAAGCGCGAAAGTGTGGGGAGCAAACAGGATTAGATACCCTGGTAGTCCACGCCCTAAACGATGTCAACTAGTTGTTCGGAGAGGTAACTTTCTGAGTAACGCAGCTAACGCGTGAAGTTGTCCGCCTGGGGAGTACGGCCGCAAGGTTAAAACTC…
EDZ_152	0	2	0	d__Bacteria; p__Desulfobacterota; c__Desulfobacteria; o__Desulfobacterales; f__Desulfobacteraceae	GTGCCAGCCGCCGCGGTAATACGGAGGGTGCGAGCGTTAATCGGAATTACTGGGCGTAAAGCGTGCGTAGGCGGTTATTTAAGTCAGATGTGAAAGCCCCGGGCTTAACCTGGGAACTGCATTTGATACTGGGTAACTAGAGTTTAGTAGAGGAGAGTGGAATTTCAGGTGTAGCGGTGAAATGCGTAGAGATCTGAAGGAACACCAGTGGCGAAGGCGACTCTCTGGACTAAAACTGACGCTGAGGTACGAAAGCGTGGGGAGCGAACAGGATTAGATACCCTGGTAGTCCACGCCGTAAGCGATGGATACTAGCTGTTCGGATTTATCTGAGTGGCTAAGCGAAAGTGATAAGTATCCCACCTGGGGAGTACGGGCGCAAGCCTGAAACTTAAAGGA…
EDZ_153	0	2	0	d__Bacteria; p__Proteobacteria; c__Gammaproteobacteria; o__Xanthomonadales; f__Xanthomonadaceae	GTGCCAGCAGCCGCGGTAATACGAAGGGGGCTAGCGTTGTTCGGAATTACTGGGCGTAAAGCGCACGTAGGCGGATATTTAAGTCAGTGGTGAAATCCTGCGGCTCAACCGCAGCACTGCCATTGATACTGAAGTTCTTGAATGTAGTTGAGGTATGCGGAATGTGTAATGTAGCGGTGAAATGCTTAGATATTACATAGAATACCGATTGCGAAGGCAGATTACTAATAATGTATTGACACTGATGGACGAAAGCGTGGGGAGCGAACAGGATTAGATACCCTGGTAGTCCACACCGTAAACGATGTCAACTAGCCGTTGGGCCTCTATACAGGTTTAGTGGCGCAGCTAACGCATTAAGTTGACCGCCTGGGGGGTACGGCCGCAAGGTTAAAACTC…
EDZ_154	0	2	0	d__Bacteria; p__Proteobacteria; c__Gammaproteobacteria; o__Methylococcales; f__Methylomonadaceae	GTGCCAGCAGCCGCGGTAATACGTAGGGGGCAAGCGTTGTCCGGAATTATTGGGCGTAAAGGGCGCGTAGGCGGATTTTTAAGTCTGGTGTGAAAGATCAGGGCTCAACCCTGAGAGTGCATCGGAAACTGGGGATCTTGAGGACAGGAGAGGAAAGTGGAATTCCACGTGTAGCAGTGAAATGCGTAGATATGTGGAGGAACACCAGTGGCGAAGGCGGCTTTCTGGACTGTAACTGATGCTGAGGCGCGAAAGCGTGGGGAGCAAACAGGATTAGATACCCTGGTAGTCCACGCCATAAACGATGAGTGCTAGGTGTAGAGGGTATCGACCCCTTCTGTGCCGCAGTTAACACAGTAAGCACTCCGCCTGGGGAGTACGGCCGCAAGGTTGAAACTC…
EDZ_155	0	2	0	d__Bacteria; p__Bacteroidota; c__Bacteroidia; o__Bacteroidales; f__Bacteroidetes_vadinHA17; g__Bacteroidetes_vadinHA17	CTGCCAGCCGCCGCGGTAATACGGAGGGCGCAAGCGTTACTCGGAATCACTGGGCGTAAAGAGCGTGTAGGCGGACTAATAAGTCAGAAGTGGAATCCAATAGCTTAACTATTGAACTGCTTTTGGAACTGTTGGTCTAGAGTGTGGGAGAGGTAGATGGAATTTCTGGTGTAGGGGTAAAATCCGTAGATATCAGAAGGAATACCGATTGCGAAGGCGATCTACTGGAACATAACTGACGCTGAGACGCGAAAGCGTGGGGAGCAAACAGGATTAGATACCCTGGTAGTCCACGCCCTAAACGATGTACACTAGTTGTTGCCTTGCTAGACAAGGCAGTAATGCACCTAACGGATTAAGTGTACCGCCTGGGGAGTACGGTCGCAAGATTAAAACTTA…
EDZ_156	0	2	0	d__Bacteria; p__Proteobacteria; c__Gammaproteobacteria; o__Burkholderiales; f__Methylophilaceae	GTGTCAGCCGCCGCGGTAATACGAAGGGGGCTAGCGTTGTTCGGAATTACTGGGCGTAAAGCGCACGTAGGCGGATATTTAAGTCAGGGGTGAAATCCCGCAGCTCAACTGCGGAACTGCCTTTGATACTGGGTATCTCGAGTATGGAAGAGGTGAGTGGAATTCCGAGTGTAGAGGTGAAATGCGTAGAGATGTGGAGGAATACCAATGGCGAAGGCAGCCCCCTGGGTTAACACTGACGCTCATGCACGAAAGCGTGGGGAGCAAACAGGATTAGATACCCTGGTAGTCCACACCGTAAACGATGAATGCCAGTCGTCGGGTAGTATACTGCTCGGTGACACACCTAACGGATTAAGCATTCCGCCTGGGGAGTACGGTCGCAAGGTTAAAACTTAG…
EDZ_157	1	0	0	d__Bacteria; p__Proteobacteria; c__Gammaproteobacteria	GTGTCAGCCGCCGCGGTAATACGAAGGGGGCTAGCGTTGTTCGGAATTACTGGGCGTAAAGCGTGCGTAGGCGGTTATTTAAGTCAGATGTGAAAGCCCCGGGCTTAACCTGGGAACTGCATTTGATACTGGGTAACTAGAGTTTAGTAGAGGAGAGTGGAATTTCAGGTGTAGCGGTGAAATGCGTAGAGATCTGAAGGAACACCAGTGGCGAAGGCGACTCTCTGGACTAAAACTGACGCTGAGGTACGAAAGCGTGGGTAGCGAACAGGATTAGATACCCTGGTAGTCCACGCTGTAAACGATGTGCACTAAGTGTTGGGGGGTTTACCTCCAGTGCTGAAGCGAACGTGATAAGTGCACCGCCTGGGGAGTATGCTCGCAAGGGTGAAACTTAAA…
EDZ_158	0	1	0	d__Bacteria; p__Proteobacteria; c__Gammaproteobacteria; o__Methylococcales; f__Methylomonadaceae	CTGCCAGCCGCCGCGGTAATACGGAGGGTGCGAGCGTTAATCGGAATTACTGGGCGTAAAGCGTGCGTAGGCGGTTATTTAAGTCAGATGTGAAAGCCCCGGGCTTAACCTGGGAACTGCATTTGATACTGGGTAACTAGAGTTTAGTAGAGGAGAGTGGAATTTCAGGTGTAGCGGTGAAATGCGTAGAGATCTGAAGGAACACCAGTGGCGAAGGCGACTCTCTGGACTAAAACTGACGCTGAGGTACGAAAGCGTGGGTAGCGAACAGGATTAGATACCCTGGTAGTCCACGCTGTAAACGATGTGCACTAAGTGTTGGGGGGTTTACCTCCAGTGCTGAAGCGAACGTGATAAGTGCACCGCCTGGGGAGTATGCTCGCAAGGGTGAAACTTAAA…
EDZ_159	0	1	0	d__Bacteria; p__Bacteroidota; c__Bacteroidia; o__Bacteroidales; f__Prolixibacteraceae; g__Sunxiuqinia	GTGCCAGCAGCCGCGGTAATACGGAGGGTGCGAGCGTTAATCGGAATTACTGGGCGTAAAGCGTGCGTAGGCGGTTATTTAAGTCAGATGTGAAAGCCCCGGGCTTAACCTGGGAACTGCATTTGATACTGGGTAACTAGAGTTTAGTAGAGGAGAGTGGAATTTCAGGTGTAGCGGTGAAATGCGTAGAGATCTGAAGGAACACCAGTGGCGAAGGCGACTCTCTGGACTAAAACTGACGCTGAGGTACGAAAGCGTGGGTAGCGAACAGGATTAGATACCCTGGTAGTCCACGCTGTAAACGATGTGCACTAAGTGTTGGGGGGTTTACCTCCAGTGCTGAAGCGAACGTGATAAGTGCACCGCCTGGGGAGTATGCTCGCAAGGGTGAAACTTAAA…
EDZ_160	0	1	0	d__Bacteria; p__Bacteroidota; c__Bacteroidia; o__Bacteroidales; f__Bacteroidetes_BD2-2; g__Bacteroidetes_BD2-2	GTGCCAGCAGCCGCGGTAATACGGAGGATGCAAGCGTTATCCGGATTCATTGGGTTTAAAGGGTACGTAGGTGGCTGATTAAGTCAGTGGTGAAAACCTGCCGCTTAACGGTAGGCGTGCCATTGATACTGATTGGCTTGAGTCCAGTTGAGGTAGGCGGAATGTGTAGTGTAGCGGTGAAATGCTTAGATATTACACAGAACTCCGATTGCGAAGGCAGCTTACTAAACTGACACTGACGCTGAGGTACGAAAGCGTGGGTAGCGAACAGGATTAGATACCCTGGTAGTCCACGCCGTAAACGATGGTCACTAGCTGTTTGTCCCGCATTGGCGGGGTGAGTGGCTAAGCGAAAGTGATAAGTGACCCACCTGGGGAGTACGTTGGCAACAGTGAAAC…
EDZ_161	0	1	0	d__Bacteria; p__Proteobacteria; c__Gammaproteobacteria; o__Methylococcales; f__Methylomonadaceae	GTGCCAGCAGCCGCGGTAATACGGAGGATGCAAGCGTTATCCGGATTCATTGGGTTTAAAGGGTACGTAGGCGGTTATTTAAGTCAGATGTGCAAGCCCCGGGCTTAACCTGGGAACTGCATTTGATACTGGGTAACTAGAGTTTAGTAGAGGAGAGTGGAATTTCAGGTGTAGCGGTGAAATGCGTAGAGATCTGAAGGAACACCAGTGGCGAAGGCGACTCTCTGGACTAAAACTGACGCTGAGGTACGAAAGCGTGGGTAGCAAACAGGATTAGATACCCTGGTAGTCCACGCCGTAAACGATGAATGCCAGTCGTCGGCAAGCATGCTTGTCGGTGACACACCTAACGGATTAAGCATTCCGCCTGGGGAGTACGGTCGCAAGATTAAAACTTAA…
EDZ_162	0	1	0	d__Bacteria; p__Proteobacteria; c__Gammaproteobacteria; o__Methylococcales; f__Methylomonadaceae	GTGTCAGCCGCCGCGGTAATACGGAGGGTGCGAGCGTTAATCGGAATTACTGGGCGTAAAGCGTGCGTAGGCGGTTATTTAAGTCAGAGGTGAAATCCCGGGGCTCAATCCCGGAACGGCCTCCAAAACTTCCAGTCTGGAGTTCGAGAGAGGTGAGTGGAATTCCGAGTGTAGAGGTGAAATTCGTAGATATTCGGAGGAACACCAGTGGCGAAGGCGACTCTCTGGACTAAAACTGACGCTGAGGTACGAAAGCGTGGGTAGCAAACAGGATTAGATACCCTGGTAGTCCACGCCGTAAACGATGTCAACTAGCCGTTGGACCTCTATACAGGTTTAGTGGCGCAGCTAACGCATTAAGTTGACCGCCTGGGGAGTACGGCCGCAAGGTTAAAACTC…
EDZ_163	0	1	0	d__Bacteria; p__Proteobacteria; c__Gammaproteobacteria; o__Methylococcales; f__Methylomonadaceae	GTGCCAGCAGCCGCGGTAATACGGAGGATGCAGGCGTTATCCGGATTTATTAGGTTTAAAGGGTGCGCAGGCGGCCCGGTAAGTCAGTGGTGAAAGTTTGCAGCTTAACTGTAAAATTGCCATTGATACTGTCGGGCTTGAATGTGGTAGAGGTAGGCGGAATGTGTAGTGTAGCGGTGAAATGCTTAGATATTACACAGAACTCCGATTGCGAAGGCAGCTTACTAAACTGACACTGACGCTGAGGTACGAAAGCGTGGGTAGCGAACAGGATTAGATACCCTGGTAGTCCACGCCGTAAACGATGGTCACTAGCTGTTTGTCCCGCATTGGCGGGGTGAGTGGCTAAGCGAAAGTGATAAGTGACCCACCTGGGGAGTACGTTGGCAACAGTGAAAC…
EDZ_164	0	1	0	d__Bacteria; p__Bacteroidota; c__Bacteroidia; o__Bacteroidales; f__Prolixibacteraceae; g__Sunxiuqinia; s__uncultured_bacterium	GTGCCAGCAGCCGCGGTAATACGGAGGATGCAAGCGTTATCCGGATTCATTGGGTTTAAAGGGTACGTAGGCGGTTATTTAAGTCAGATGTGCAAGCCCCGGGCTTAACCTGGGAACTGCATTTGATACTGGGTAACTAGAGTTTAGTAGAGGAGAGTGGAATTTCAGGTGTAGCGGTGAAATGCGTAGAGATCTGAAGGAACACCAGTGGCGAAGGCGACTCTCTGGACTAAAACTGACGCTGAGGTACGAAAGCGTGGGTAGCAAACAGGATTAGATACCCTGGTAGTCCACGCCCTAAACGATGTCTACTAGTTGTTGGTGGAGTAAAATCCATTAGTAACGCAGCTAACGCGTGAAGTAGACCGCCTGGGGAGTACGGTCGCAAGATTAAAACTC…
EDZ_165	0	1	0	d__Bacteria; p__Proteobacteria; c__Gammaproteobacteria; o__Methylococcales; f__Methylomonadaceae	GTGTCAGCCGCCGCGGTAATACGGAGGATGCAAGCGTTATCCGGATTCATTGGGTTTAAAGGGTACGTAGGTGGCCCGGTAAGTCAGTGGTGAAATCCTGCCGCTTAACGGTAGAACTGCCATTGATACTGCTGGGCTTGAGTACAGTTGAGGTAGGCGGAATGTGTAGTGTAGCGGTGAAATGCTTAGATATTACACAGAACTCCGATTGCGAAGGCAGCTTACTAAACTGACACTGACGCTGAGGTACGAAAGCGTGGGTAGCGAACAGGATTAGATACCCTGGTAGTCCACGCCGTAAACGATGGTCACTAGCTGTTTGTCCCGCATTGGCGGGGTGAGTGGCTAAGCGAAAGTGATAAGTGACCCACCTGGGGAGTACGTTGGCAACAGTGAAAC…
NEG_001	0	0	352	d__Bacteria; p__Proteobacteria; c__Alphaproteobacteria; o__Sphingomonadales; f__Sphingomonadaceae; g__Sphingomonas	GTGCCAGCAGCCGCGGTAATACGGAGGGAGCTAGCGTTGTTCGGAATTACTGGGCGTAAAGCGCACGTAGGCGGCTTTGTAAGTCAGAGGTGAAAGCCTGGAGCTCAACTCCAGAACTGCCTTTGAGACTGCATCGCTTGAATCCAGGAGAGGTGAGTGGAATTCCGAGTGTAGAGGTGAAATTCGTAGATATTCGGAAGAACACCAGTGGCGAAGGCGGCTCACTGGACTGGTATTGACGCTGAGGTGCGAAAGCGTGGGGAGCAAACAGGATTAGATACCCTGGTAGTCCACGCCGTAAACGATGATAACTAGCTGTCCGGGCACTTGGTGCTTGGGTGGCGCAGCTAACGCATTAAGTTATCCGCCTGGGGAGTACGGTCGCAAGATTAAAACTTA…
NEG_002	0	0	315	d__Bacteria; p__Proteobacteria; c__Alphaproteobacteria; o__Sphingomonadales; f__Sphingomonadaceae; g__Sphingomonas	GTGCCAGCAGCCGCGGTAATACGGAGGGAGCTAGCGTTGTTCGGAATTACTGGGCGTAAAGCGCACGTAGGCGGCTTTGTAAGTCAGAGGTGAAAGCCTGGAGCTCAACTCCAGAACTGCCTTTGAGACTGCATCGCTTGAATCCAGGAGAGGTGAGTGGAATTCCGAGTGTAGAGGTGAAATTCGTAGATATTCGGAAGAACACCAGTGGCGAAGGCGGCTCACTGGACTGGTATTGACGCTGAGGTGCGAAAGCGTGGGGAGCAAACAGGATTAGATACCCTGGTAGTCCACGCCGTAAACGATGATAACTAGCTGTCCGGGCACTTGGTGCTTGGGTGGCGCAGCTAACGCATTAAGTTATCCGCCTGGGGAGTACGGTCGCAAGATTAAAACTCA…
NEG_003	0	0	309	d__Bacteria; p__Proteobacteria; c__Alphaproteobacteria; o__Sphingomonadales; f__Sphingomonadaceae; g__Sphingomonas	GTGCCAGCAGCCGCGGTAATACGGAGGGAGCTAGCGTTGTTCGGAATTACTGGGCGTAAAGCGCACGTAGGCGGCTTTGTAAGTCAGAGGTGAAAGCCTGGAGCTCAACTCCAGAACTGCCTTTGAGACTGCATCGCTTGAATCCAGGAGAGGTGAGTGGAATTCCGAGTGTAGAGGTGAAATTCGTAGATATTCGGAAGAACACCAGTGGCGAAGGCGGCTCACTGGACTGGTATTGACGCTGAGGTGCGAAAGCGTGGGGAGCAAACAGGATTAGATACCCTGGTAGTCCACGCCGTAAACGATGATAACTAGCTGTCCGGGCACTTGGTGCTTGGGTGGCGCAGCTAACGCATTAAGTTATCCGCCTGGGGAGTACGGTCGCAAGATTAAAACTCA…
NEG_004	0	0	262	d__Bacteria; p__Proteobacteria; c__Alphaproteobacteria; o__Sphingomonadales; f__Sphingomonadaceae; g__Sphingomonas	GTGCCAGCAGCCGCGGTAATACGGAGGGTGCAAGCGTTATCCGGATTCACTGGGTTTAAAGGGTGCGTAGGCGGGAATGTAAGTCAGTGGTGAAATCTCGGAGCTTAACTCCGAAACTGCCATTGATACTATGTTTCTTGAATATTGTGGAGGTGAGCGGAATATGTCATGTAGCGGTGAAATGCTTAGATATGACATAGAACACCGATTGCGAAGGCAGCTCGCTACACAAATATTGACGCTGAGGCACGAAAGCGTGGGGATCAAACAGGATTAGATACCCTGGTAGTCCACGCCCTAAACTATGATTACTCGACGTGTGCGATACACAGTACGCGTCTGAGCGAAAGCATTAAGTAATCCACCTGGGAAGTACGACCGCAAGGTTGAAACTCAAAG…
NEG_005	0	0	262	d__Bacteria; p__Bacteroidota; c__Bacteroidia; o__Chitinophagales; f__Chitinophagaceae	GTGCCAGCAGCCGCGGTAATACGGAGGGAGCTAGCGTTGTTCGGAATTACTGGGCGTAAAGCGCACGTAGGCGGCTTTGTAAGTCAGAGGTGAAAGCCTGGAGCTCAACTCCAGAACTGCCTTTGAGACTGCATCGCTTGAATCCAGGAGAGGTGAGTGGAATTCCGAGTGTAGAGGTGAAATTCGTAGATATTCGGAAGAACACCAGTGGCGAAGGCGGCTCACTGGACTGGTATTGACGCTGAGGTGCGAAAGCGTGGGGAGCAAACAGGATTAGATACCCTGGTAGTCCACGCCGTAAACGATGATAACTAGCTGTCCGGGCACTTGGTGCTTGGGTGGCGCAGCTAACGCATTAAGTTATCCGCCTGGGGAGTACGGTCGCAAGATTAAAACTCA…
NEG_006	0	0	180	d__Bacteria; p__Firmicutes; c__Bacilli; o__Bacillales; f__Bacillaceae; g__Bacillus	GTGCCAGCAGCCGCGGTAATACGTAGGTGGCAAGCGTTGTCCGGATTTATTGGGCGTAAAGCGCGCGCAGGCGGTTCTTTAAGTCTGATGTGAAAGCCCCCGGCTCAACCGGGGAGGGTCATTGGAAACTGGGGAACTTGAGTGCAGAAGAGGAAAGTGGAATTCCACGTGTAGCGGTGAAATGCGTAGAGATGTGGAGGAACACCAGTGGCGAAGGCGACTTTCTGGTCTGTAACTGACGCTGAGGCGCGAAAGCGTGGGGAGCAAACAGGATTAGATACCCTGGTAGTCCACGCCGTAAACGATGAGTGCTAAGTGTTGGAGGGTTTCCGCCCTTCAGTGCTGCAGCTAACGCATTAAGCACTCCGCCTGGGGAGTACGGTCGCAAGACTGAAACTC…
NEG_007	0	0	170	d__Bacteria; p__Proteobacteria; c__Alphaproteobacteria; o__Sphingomonadales; f__Sphingomonadaceae; g__Sphingomonas	GTGTCAGCCGCCGCGGTAATACGGAGGGAGCTAGCGTTGTTCGGAATTACTGGGCGTAAAGCGCACGTAGGCGGCTTTGTAAGTCAGAGGTGAAAGCCTGGAGCTCAACTCCAGAACTGCCTTTGAGACTGCATCGCTTGAATCCAGGAGAGGTGAGTGGAATTCCGAGTGTAGAGGTGAAATTCGTAGATATTCGGAAGAACACCAGTGGCGAAGGCGGCTCACTGGACTGGTATTGACGCTGAGGTGCGAAAGCGTGGGGAGCAAACAGGATTAGATACCCTGGTAGTCCACGCCGTAAACGATGATAACTAGCTGTCCGGGCACTTGGTGCTTGGGTGGCGCAGCTAACGCATTAAGTTATCCGCCTGGGGAGTACGGTCGCAAGATTAAAACTTA…
NEG_008	0	0	166	d__Bacteria; p__Proteobacteria; c__Alphaproteobacteria; o__Rhizobiales; f__Xanthobacteraceae	GTGCCAGCAGCCGCGGTAATACGAAGGGGGCTAGCGTTGCTCGGAATCACTGGGCGTAAAGGGTGCGTAGGCGGGTCTTTAAGTCAGGGGTGAAATCCTGGAGCTCAACTCCAGAACTGCCTTTGATACTGAAGATCTTGAGTATGGGAGAGGTGAGTGGAACTGCGAGTGTAGAGGTGAAATTCGTAGATATTCGCAAGAACACCAGTGGCGAAGGCGGCTCACTGGCCCATAACTGACGCTGAGGCACGAAAGCGTGGGGAGCAAACAGGATTAGATACCCTGGTAGTCCACGCCGTAAACGATGAATGCCAGCCGTTCGTGGGTTTACTCACAAGTGGCGCAGCTAACGCTTTAAGCATTCCGCCTGGGGAGTACGGTCGCAAGATTAAAACTCAA…
NEG_009	0	0	148	d__Bacteria; p__Proteobacteria; c__Alphaproteobacteria; o__Rhizobiales; f__Rhizobiaceae	GTGCCAGCAGCCGCGGTAATACGAAGGGGGCTAGCGTTGTTCGGATTTACTGGGCGTAAAGCGCACGTAGGCGGATTGTTAAGTTAGGGGTGAAATCCCAGGGCTCAACCCTGGAACTGCCTTTAATACTGGCAATCTCGAGTCCGGAAGAGGTGAGTGGAATTCCGAGTGTAGAGGTGAAATTCGTAGATATTCGGAGGAACACCAGTGGCGAAGGCGGCTCACTGGTCCGGTACTGACGCTGAGGTGCGAAAGCGTGGGGAGCAAACAGGATTAGATACCCTGGTAGTCCACGCTGTAAACGATGGAAGCTAGCCGTCGGCAAGTTTACTTGTCGGTGGCGCAGCTAACGCATTAAGCTTCCCGCCTGGGGAGTACGGTCGCAAGATTAAAACTTAA…
NEG_010	0	0	146	d__Bacteria; p__Firmicutes; c__Bacilli; o__Bacillales; f__Bacillaceae; g__Bacillus	GTGTCAGCCGCCGCGGTAATACGTAGGTGGCAAGCGTTGTCCGGATTTATTGGGCGTAAAGCGCGCGCAGGCGGTTCTTTAAGTCTGATGTGAAAGCCCCCGGCTCAACCGGGGAGGGTCATTGGAAACTGGGGAACTTGAGTGCAGAAGAGGAAAGTGGAATTCCACGTGTAGCGGTGAAATGCGTAGAGATGTGGAGGAACACCAGTGGCGAAGGCGACTTTCTGGTCTGTAACTGACGCTGAGGCGCGAAAGCGTGGGGAGCAAACAGGATTAGATACCCTGGTAGTCCACGCCGTAAACGATGAGTGCTAAGTGTTGGAGGGTTTCCGCCCTTCAGTGCTGCAGCTAACGCATTAAGCACTCCGCCTGGGGAGTACGGTCGCAAGACTGAAACTT…
NEG_011	0	0	108	d__Bacteria; p__Proteobacteria; c__Alphaproteobacteria; o__Rhizobiales; f__Rhizobiaceae; g__Phyllobacterium	GTGCCAGCAGCCGCGGTAATACGAAGGGGGCTAGCGTTGTTCGGATTTACTGGGCGTAAAGCGCACGTAGGCGGACTATTAAGTCAGGGGTGAAATCCCGGGGCTCAACCCCGGAACTGCCTTTGATACTGGTAGTCTTGAGTTCGAGAGAGGTGAGTGGAATTCCGAGTGTAGAGGTGAAATTCGTAGATATTCGGAGGAACACCAGTGGCGAAGGCGGCTCACTGGCTCGATACTGACGCTGAGGTGCGAAAGCGTGGGGAGCAAACAGGATTAGATACCCTGGTAGTCCACGCCGTAAACTATGAGAGCTAGCCGTCGGGCAGTATACTGTTCGGTGGCGCAGCAAACGCATTAAGCTCTCCGCCTGGGGAGTACGGTCGCAAGATTAAAACTCAA…
NEG_012	0	0	90	d__Bacteria; p__Proteobacteria; c__Alphaproteobacteria; o__Sphingomonadales; f__Sphingomonadaceae; g__Sphingomonas	GTGGCAGCCGCCGCGGTAATACGGAGGGAGCTAGCGTTGTTCGGAATTACTGGGCGTAAAGCGCACGTAGGCGGCTTTGTAAGTCAGAGGTGAAAGCCTGGAGCTCAACTCCAGAACTGCCTTTGAGACTGCATCGCTTGAATCCAGGAGAGGTGAGTGGAATTCCGAGTGTAGAGGTGAAATTCGTAGATATTCGGAAGAACACCAGTGGCGAAGGCGGCTCACTGGACTGGTATTGACGCTGAGGTGCGAAAGCGTGGGGAGCAAACAGGATTAGATACCCTGGTAGTCCACGCCGTAAACGATGATAACTAGCTGTCCGGGCACTTGGTGCTTGGGTGGCGCAGCTAACGCATTAAGTTATCCGCCTGGGGAGTACGGTCGCAAGATTAAAACTCA…
NEG_013	0	0	87	d__Bacteria; p__Bacteroidota; c__Bacteroidia; o__Chitinophagales; f__Chitinophagaceae	GTGCCAGCAGCCGCGGTAATACGGAGGGTGCAAGCGTTATCCGGATTCACTGGGTTTAAAGGGTGCGTAGGCGGGAATGTAAGTCAGTGGTGAAATCTCGGAGCTTAACTCCGAAACTGCCATTGATACTATGTTTCTTGAATATTGTGGAGGTGAGCGGAATATGTCATGTAGCGGTGAAATGCTTAGATATGACATAGAACACCGATTGCGAAGGCAGCTCGCTACACAAATATTGACGCTGAGGCACGAAAGCGTGGGGATCAAACAGGATTAGATACCCTGGTAGTCCACGCCCTAAACTATGATTACTCGACGTGTGCGATACACAGTACGCGTCTGAGCGAAAGCATTAAGTAATCCACCTGGGAAGTACGACCGCAAGGTTGAAACTCAAAG…
NEG_014	0	0	82	d__Bacteria; p__Proteobacteria; c__Alphaproteobacteria; o__Sphingomonadales; f__Sphingomonadaceae; g__Sphingomonas	GTGCCAGCAGCCGCGGTAATACGGAGGGAGCTAGCGTTGTTCGGAATTACTGGGCGTAAAGCGCACGTAGGCGGCTTTGTAAGTCAGAGGTGAAAGCCTGGAGCTCAACTCCAGAACTGCCTTTGAGACTGCATCGCTTGAATCCAGGAGAGGTGAGTGGAATTCCGAGTGTAGAGGTGAAATTCGTAGATATTCGGAAGAACACCAGTGGCGAAGGCGGCTCACTGGACTGGTATTGACGCTGAGGTGCGAAAGCGTGGGGAGCAAACAGGATTAGATACCCTGGTAGTCCACGCCGTAAACGATGATAACTAGCTGTCCGGGCACTTGGTGCTTGGGTGGCGCAGCTAACGCATTAAGTTATCCGCCTGGGGAGTACGGTCGCAAGATTAAAATTCA…
NEG_015	0	0	79	d__Bacteria; p__Actinobacteriota; c__Actinobacteria; o__Micrococcales; f__Micrococcaceae; g__Micrococcus	GTGTCAGCCGCCGCGGTAATACGTAGGGTGCGAGCGTTATCCGGAATTATTGGGCGTAAAGAGCTCGTAGGCGGTTTGTCGCGTCTGTCGTGAAAGTCCGGGGCTTAACCCCGGATCTGCGGTGGGTACGGGCAGACTAGAGTGCAGTAGGGGAGACTGGAATTCCTGGTGTAGCGGTGGAATGCGCAGATATCAGGAGGAACACCGATGGCGAAGGCAGGTCTCTGGGCTGTAACTGACGCTGAGGAGCGAAAGCATGGGGAGCGAACAGGATTAGATACCCTGGTAGTCCATGCCGTAAACGTTGGGCACTAGGTGTGGGGACCATTCCACGGTTTCCGCGCCGCAGCTAACGCATTAAGTGCCCCGCCTGGGGAGTACGGCCGCAAGGCTAAAACT…
NEG_016	0	0	56	d__Bacteria; p__Proteobacteria; c__Alphaproteobacteria; o__Sphingomonadales; f__Sphingomonadaceae; g__Sphingomonas	TTGCCAGCCGCCGCGGTAATACGGAGGGAGCTAGCGTTGTTCGGAATTACTGGGCGTAAAGCGCACGTAGGCGGCTTTGTAAGTCAGAGGTGAAAGCCTGGAGCTCAACTCCAGAACTGCCTTTGAGACTGCATCGCTTGAATCCAGGAGAGGTGAGTGGAATTCCGAGTGTAGAGGTGAAATTCGTAGATATTCGGAAGAACACCAGTGGCGAAGGCGGCTCACTGGACTGGTATTGACGCTGAGGTGCGAAAGCGTGGGGAGCAAACAGGATTAGATACCCTGGTAGTCCACGCCGTAAACGATGATAACTAGCTGTCCGGGCACTTGGTGCTTGGGTGGCGCAGCTAACGCATTAAGTTATCCGCCTGGGGAGTACGGTCGCAAGATTAAAACTTA…
NEG_017	0	0	46	d__Bacteria; p__Proteobacteria; c__Alphaproteobacteria; o__Sphingomonadales; f__Sphingomonadaceae; g__Sphingomonas	GTGCCAGCAGCCGCGGTAATACGGAGGGAGCTAGCGTTGTTCGGAATTACTGGGCGTAAAGCGCACGTAGGCGGCTTTGTAAGTCAGAGGTGAAAGCCTGGAGCTCAACTCCAGAACTGCCTTTGAGACTGCATCGCTTGAATCCAGGAGAGGTGAGTGGAATTCCGAGTGTAGAGGTGAAATTCGTAGATATTCGGAAGAACACCAGTGGCGAAGGCGGCTCACTGGACTGGTATTGACGCTGAGGTGCGAAAGCGTGGGGAGCAAACAGGATTAGATACCCTGGTAGTCCACGCCGTAAACGATGATAACTAGCTGTCCGGGCACTTGGTGCTTGGGTGGCGCAGCTAACGCATTAAGTTATCCGCCTGGGGAGTACGGTCGCAAGATTAAAACTCA…
NEG_018	0	0	22	d__Bacteria; p__Proteobacteria; c__Alphaproteobacteria; o__Sphingomonadales; f__Sphingomonadaceae; g__Sphingomonas	CTGCCAGCCGCCGCGGTAATACGGAGGGAGCTAGCGTTGTTCGGAATTACTGGGCGTAAAGCGCACGTAGGCGGCTTTGTAAGTCAGAGGTGAAAGCCTGGAGCTCAACTCCAGAACTGCCTTTGAGACTGCATCGCTTGAATCCAGGAGAGGTGAGTGGAATTCCGAGTGTAGAGGTGAAATTCGTAGATATTCGGAAGAACACCAGTGGCGAAGGCGGCTCACTGGACTGGTATTGACGCTGAGGTGCGAAAGCGTGGGGAGCAAACAGGATTAGATACCCTGGTAGTCCACGCCGTAAACGATGATAACTAGCTGTCCGGGCACTTGGTGCTTGGGTGGCGCAGCTAACGCATTAAGTTATCCGCCTGGGGAGTACGGTCGCAAGATTAAAACTTA…
NEG_019	0	0	10	d__Bacteria; p__Bacteroidota; c__Bacteroidia; o__Chitinophagales; f__Chitinophagaceae	GTGCCAGCAGCCGCGGTAATACGGAGGGTGCAAGCGTTATCCGGATTCACTGGGTTTAAAGGGTGCGTAGGCGGGAATGTAAGTCAGTGGTGAAATCTCGGAGCTTAACTCCGAAACTGCCATTGATACTATGTTTCTTGAATATTGTGGAGGTGAGCGGAATATGTCATGTAGCGGTGAAATGCTTAGATATGACATAGAACACCGATTGCGAAGGCAGCTCGCTACACAAATATTGACGCTGAGGCACGAAAGCGTGGGGATCAAACAGGATTAGATACCCTGGTAGTCCACGCCGTAAACGATGAATGCCAGCCGTTCGTAGGTTTACTCACAGGTGGCGCAGCTAACGCTTTAAGCATTCCGCCTGGGGAGTACGGTCGCAAGATTAAAACTCAA…
NEG_020	0	0	5	d__Bacteria; p__Proteobacteria; c__Alphaproteobacteria; o__Rhizobiales; f__Rhizobiaceae; g__Phyllobacterium	GTGCCAGCAGCCGCGGCAATACGGAGGGAGCTAGCGTTGTTCGGAATTACTGGGCGTAAAGCGCACGTAGGCGGCTTTGTAAGTCAGAGGTGAAAGCCTGGAGCTCAACCCCGGAACTGCCTTTGATACTGGTAGTCTTGAGTTCGAGAGAGGTGAGTGGAATTCCGAGTGTAGAGGTGAAATTCGTAGATATTCGGAGGAACACCAGTGGCGAAGGCGGCTCACTGGCTCGATACTGACGCTGAGGTGCGAAAGCGTGGGGAGCAAACAGGATTAGATACCCTGGTAGTCCACGCCGTAAACTATGAGAGCTAGCCGTCGGGCAGTATACTGTTCGGTGGCGCAGCAAACGCATTAAGCTCTCCGCCTGGGGAGTACGGTCGCAAGATTAAAACTTAA…
NEG_021	0	0	3	d__Bacteria; p__Proteobacteria; c__Alphaproteobacteria; o__Sphingomonadales; f__Sphingomonadaceae; g__Sphingomonas	GTGTCAGCCGCCGCGGTAATACGGAGGGAGCTAGCGTTGTTCGGAATTACTGGGCGTAAAGCGCACGTAGGCGGCTTTGTAAGTCAGAGGTGAGAGCCTGGAGCTCAACTCCAGAACTGCATTGGAAACTGGGGAACTTGAGTGCAGAAGAGGAAAGTGGAATTCCACGTGTAGCGGTGAAATGCGTAGAGATGTGGAGGAACACCAGTGGCGAAGGCGACTTTCTGGTCTGTAACTGACGCTGAGGCGCGAAAGCGTGGGGAGCAAACAGGATTAGATACCCTGGTAGTCCACGCCGTAAACGATGAGTGCTAAGTGTTGGAGGGTTTCCGCCCTTCAGTGCTGCAGCTAACGCATTAAGCACTCCGCCTGGGGAGTACGGTCGCAAGACTGAAACTT…
NEG_022	0	0	3	d__Bacteria; p__Firmicutes; c__Bacilli; o__Bacillales	GTGCCAGCAGCCGCGGTAATACGGAGGGTGCAAGCGTTATCCGGATTCACTGGGTTTAAAGGGTGCGTAGGCGGCTTTGTAAGTCAGAGGTGAAAGCCTGGAGCTCAACCCCGGAACTGCCTTTGAGACTGCATCGCTTGAATCCAGGAGAGGTGAGTGGAATTCCGAGTGTAGAGGTGAAATTCGTAGATATTCGGAAGAACACCAGTGGCGAAGGCGGCTCACTGGACTGGTATTGACGCTGAGGTGCGAAAGCGTGGGGAGCAAACAGGATTAGATACCCTGGTAGTCCACGCCGTAAACGATGATAACTAGCTGTCCGGGCACTTGGTGCTTGGGTGGCGCAGCTAACGCATTAAGTTATCCGCCTGGGGAGTACGGTCGCAAGATTAAAACTCA…
Total	3119	2939	2901

## Sheet: TableS5
Table S5. List of Horonobe URL genomes analyzed in this study and their basic features.
Genome ID from this study	Genome ID from Hernsdorf (2017)	16S rRNA gene seq.	Classification based on SILVA ver. 138	Size(Mb)	GC%	Completeness	Contamination	Broad-scale environmental context	Geographic location	Refs	GTDB Taxonomy	NCBI Taxonomy	BioSample	BioProject	Assembly	Scaffolds/contigs #	CDS
HGW-Methylophilaceaea-1	HGW-Betaproteobacteria-1	Absent		2.5	54.84	99.57	0	Deep aquifer	Japan: Horonobe URL	Hernsdorf et al. (2017)	d__Bacteria; p__Pseudomonadota; c__Gammaproteobacteria; o__Burkholderiales; f__Methylophilaceae; g__UBA6140; s__UBA6140 sp002842435	d__Bacteria; p__Pseudomonadota; c__Gammaproteobacteria; o__Burkholderiales; f__Methylophilaceae; g__UBA6140; s__UBA6140 sp002842435	SAMN06767601	PRJNA321556	GCA_002842435.1	10	2433
HGW-Methylophilaceaea-2	HGW-Betaproteobacteria-2	Present	Bacteria;Proteobacteria;Gammaproteobacteria;Burkholderiales;	1.74	54.9	74.3	0.9	Deep aquifer	Japan: Horonobe URL	Hernsdorf et al. (2017)	d__Bacteria; p__Pseudomonadota; c__Gammaproteobacteria; o__Burkholderiales; f__Methylophilaceae; g__UBA6140; s__UBA6140 sp002842255	d__Bacteria; p__Proteobacteria; c__Betaproteobacteria; o__; f__; g__; s__	SAMN06767601	PRJNA321556	GCA_002842255.1	333	1929
HGW-Methylophilaceaea-3	HGW-Betaproteobacteria-8	Absent		0.863066	34.6	86.5385	0	Deep aquifer	Japan: Horonobe URL	Hernsdorf et al. (2017)	d__Bacteria; p__Pseudomonadota; c__Gammaproteobacteria; o__Burkholderiales; f__Methylophilaceae; g__UBA6140; s__UBA6140 sp002842135	d__Bacteria; p__Proteobacteria; c__Betaproteobacteria; o__; f__; g__; s__	SAMN06767601	PRJNA321556	GCA_018221285.1	43	1105
HGW-Methylomonadaceae-1	HGW-Gammaproteobacteria-3	Present	Bacteria;Proteobacteria;Gammaproteobacteria;Methylococcales;Methylomonadaceae;	3.1	50.7	99.6	0.04	Deep aquifer	Japan: Horonobe URL	Hernsdorf et al. (2017)	d__Bacteria; p__Pseudomonadota; c__Gammaproteobacteria; o__Methylococcales; f__Methylomonadaceae; g__PGZD01; s__PGZD01 sp002843155	d__Bacteria; p__Proteobacteria; c__Gammaproteobacteria; o__; f__; g__; s__	SAMN06767601	PRJNA321556	GCA_011050875.1	135	3004

## Sheet: TableS6
Table S6 . BlastN search results against 16S rRNA gene sequences in representative NCBI genomes.
16S rRNA gene sequence source	Scientific name of BlastN hit	BlastN hit identity (%)	Accession
HGW-Methylophilaceaea-2	Methyloradius palustris	1	NZ_AP024110.1
	Candidatus Methylopumilus turicensis	0.9881	NZ_LN794158.1
	Candidatus Methylopumilus planktonicus	0.9882	NZ_CP040979.1
	Candidatus Methylopumilus rimovensis	0.9882	NZ_CP040986.1
	Candidatus Methylopumilus universalis	0.9882	NZ_CP040953.1
	Methyloversatilis universalis Fam500	0.9877	NZ_ARWH01000001.1
	Methylobacillus flagellatus KT	0.9877	NC_007947.1
	Methylobacillus glycogenes JCM 2850	0.9765	NZ_BAMT01000025.1
	Methylobacillus arboreus	0.9765	NZ_JAJAVC010000013.1
	Methylotenera versatilis 301	0.9875	NC_014207.1
Methylophilaceae_EDZ_001	Methyloradius palustris	0.9806	NZ_AP024110.1
	Methylovorus mays	0.9734	NZ_JAJAVG010000010.1
	Methylovorus menthalis	0.9734	NZ_JAJAQH010000010.1
	Methylobacillus rhizosphaerae	0.9734	NZ_FZOA01000016.1
	Methylovorus glucosetrophus SIP3-4	0.9734	NC_012969.1
	Methylobacillus arboreus	0.9709	NZ_JAJAVC010000013.1
	Methylotenera oryzisoli	0.9709	NZ_PQVH01000019.1
	Methylophilus medardicus	0.9709	NZ_CP040946.1
	Candidatus Methylopumilus planktonicus	0.9685	NZ_CP040979.1
	Candidatus Methylopumilus rimovensis	0.9685	NZ_CP040986.1
	Candidatus Methylopumilus universalis	0.9685	NZ_CP040953.1
	Candidatus Methylopumilus turicensis	0.9685	NZ_LN794158.1
	Methylotenera versatilis 301	0.9685	NC_014207.1
HGW-Methylomonadaceae-1	Methylicorpusculum oleiharenae	0.9783	NZ_WUTY02000001.1
	Methylobacter marinus A45	0.9726	NZ_KB912877.1
	Methylotuvimicrobium alcaliphilum 20Z	0.9692	NC_016112.1
	Methylotuvimicrobium buryatense	0.968	NZ_CP035467.1
	Methylobacter luteus IMV-B-3098	0.9669	NZ_KE386569.1
	Methylomonas paludis	0.9612	NZ_CP073754.1
	Methylomonas lenta	0.96	NZ_LUUI01000169.1
	Methylomonas denitrificans	0.9589	NZ_CP014476.1
	Methylobacter tundripaludum SV96	0.9578	NZ_JH109153.1
Methylococales_EDZ_002	Methylobacter luteus IMV-B-3098	0.9879	NZ_KE386569.1
	Methylobacter marinus A45	0.9879	NZ_KB912877.1
	Methylicorpusculum oleiharenae	0.9661	NZ_WUTY02000001.1
	Methylomicrobium lacus LW14	0.9661	NZ_AZUN01000001.1
	Methylotuvimicrobium alcaliphilum 20Z	0.9637	NC_016112.1
	Methylobacter psychrophilus	0.9564	NZ_JAOEGU010000099.1
	Bathymodiolus platifrons methanotrophic gill symbiont	0.9564	NZ_BDMN01000036.1
	Methylotuvimicrobium buryatense	0.9564	NZ_CP035467.1
	Methylobacter tundripaludum SV96	0.9564	NZ_JH109153.1

## Sheet: Table S7
Table S7. Metabolic pathways and genes encoded for aerobic methanotrophy, N and S biogeochemical cycles and dark oxygen production. Gene annotation was performed by BlastKOALA with default thresholds (see methods).
Function	KO number	Gene.abbreviation	Gene name [EC number]	IHGW-Methylophilaceaea-1	IHGW-Methylophilaceaea-2	IHGW-Methylophilaceaea-3	HGW-Methylomonadaceae-1
Methabe oxidation	K16157	mmoX	methane monooxygenase component A alpha chain [EC:1.14.13.25]	1	0	0	0
	K16158	mmoY	methane monooxygenase component A beta chain [EC:1.14.13.25]	1	0	0	0
	K16159	mmoZ	methane monooxygenase component A gamma chain [EC:1.14.13.25]	1	0	0	0
	K16160	mmoB	methane monooxygenase regulatory protein B	1	0	0	0
	K16161	mmoC	methane monooxygenase component C [EC:1.14.13.25]	1	0	0	0
	K10944	pmoA-amoA	particulate methane/ammonia monooxygenase subunit A [EC:1.14.18.3 1.14.99.39]	0	0	0	1
	K10945	pmoB-amoB	particulate methane/ammonia monooxygenase subunit B	0	0	0	1
	K10946	pmoC-amoC	particulate methane/ammonia monooxygenase subunit C	0	0	0	1
Methanol oxidation	K23995	xoxF	lanthanide-dependent methanol dehydrogenase [EC:1.1.2.10]	1	2	3	1
	K14028	mdh1, mxaF	methanol dehydrogenase (cytochrome c) subunit 1 [EC:1.1.2.7]	1	0	1	1
	K14029	mdh2, mxaI	methanol dehydrogenase (cytochrome c) subunit 2 [EC:1.1.2.7]	1	0	1	1
	K16255	mxaG	cytochrome c-L	2	1	3	1
	K16256	mxaA	mxaA protein	3	2	2	1
	K16257	mxaC	mxaC protein	3	3	3	1
	K16258	mxaK	mxaK protein	1	0	1	1
	K16259	mxaL	mxaL protein	3	3	3	1
Folmaldehyde oxidaton	K10713	fae	5,6,7,8-tetrahydromethanopterin hydro-lyase [EC:4.2.1.147]	3	3	3	3
	K10714	mtdB	methylene-tetrahydromethanopterin dehydrogenase [EC:1.5.1.-]	1	0	1	2
	K01499	mch	methenyltetrahydromethanopterin cyclohydrolase [EC:3.5.4.27]	1	1	1	1
Formate oxidaton	K00200	fwdA	formylmethanofuran dehydrogenase subunit A [EC:1.2.7.12]	1	1	1	1
	K00201	fwdB	formylmethanofuran dehydrogenase subunit B [EC:1.2.7.12]	1	1	1	1
	K00202	fwdC	formylmethanofuran dehydrogenase subunit C [EC:1.2.7.12]	1	0	0	1
	K11261	fwdE	formylmethanofuran dehydrogenase subunit E [EC:1.2.7.12]	0	0	0	0
	K00124	fdsB	formate dehydrogenase iron-sulfur subunit	1	0	0	1
	K00126	fdsD	formate dehydrogenase subunit delta [EC:1.17.1.9]	1	1	1	1
	K00127	fdsG	formate dehydrogenase subunit gamma	2	0	0	1
	K00123	fdoG	formate dehydrogenase major subunit [EC:1.17.1.9]	0	0	0	0
	K22015 KO	fdhF	formate dehydrogenase (hydrogenase) [EC:1.17.98.4 1.17.98.-]	0	0	0	0
	K00148	fdhA	glutathione-independent formaldehyde dehydrogenase [EC:1.2.1.46]	0	0	0	0
	K05299	fdhA	formate dehydrogenase (NADP+) alpha subunit [EC:1.17.1.10]	0	0	0	0
	K22516	fdhA	formate dehydrogenase (coenzyme F420) alpha subunit [EC:1.17.98.3 1.8.98.6]	0	0	0	0
	K00125	fdhB	formate dehydrogenase (coenzyme F420) beta subunit [EC:1.17.98.3 1.8.98.6]	0	0	0	0
	K15022	fdhB	formate dehydrogenase (NADP+) beta subunit [EC:1.17.1.10]	0	0	0	1
Carbon fixation	K01601	Form I	CBB cycle - Rubisco	1	0	1	0
	K01601	Form II	CBB cycle - Rubisco	1	0	1	0
Oxidative phosphorylation	K00330	nuoA	Complex I (NADH-quinone oxidoreductase)	1	1	1	0
	K00331	nuoB	Complex I (NADH-quinone oxidoreductase)	1	1	1	0
	K00332	nuoC	Complex I (NADH-quinone oxidoreductase)	1	1	1	0
	K05572	NdhA	Complex I (NAD(P)H-quinone oxidoreductase)	0	0	0	0
	K05573	NdhB	Complex I (NAD(P)H-quinone oxidoreductase)	0	0	0	0
	K05574	NdhC	Complex I (NAD(P)H-quinone oxidoreductase)	0	0	0	0
	K00241	sdhC	Complex II (Succinate dehydrogenase/Fumarate reductase)	0	0	0	1
	K00242	sdhD	Complex II (Succinate dehydrogenase/Fumarate reductase)	0	0	0	1
	K00411	petA	Complex III (Cytochrome c reductase)	1	1	1	1
	K00412	petB	Complex III (Cytochrome c reductase)	1	1	1	1
	K00410	fbcH	Complex III (Cytochrome c reductase)	0	0	0	0
	K02117	atpA (V/A-type)	Complex V (ATP synthase: V/A-type H+/Na+-transporting ATPase)	0	0	0	1
	K02118	atpB (V/A-type)	Complex V (ATP synthase: V/A-type H+/Na+-transporting ATPase)	0	0	0	1
	K02111	atpA (F-type)	Complex V (F-type H+-transporting ATPase)	1	1	0	1
	K02112	atpD (F-type)	Complex V (F-type H+-transporting ATPase)	1	0	1	1
Oxygen metabolism	K02274	coxA	Complex IV Oxygen metabolism - cytochrome c oxidase, caa3-type	1	1	1	2
	K02275	coxB	Complex IV Oxygen metabolism - cytochrome c oxidase, caa3-type	1	1	1	2
	K00404	ccoN	Complex IV Oxygen metabolism - cytochrome c oxidase, cbb3-type	2	2	2	0
	K00405	ccoO	Complex IV Oxygen metabolism - cytochrome c oxidase, cbb3-type	2	2	2	0
	K00406	ccoP	Complex IV Oxygen metabolism - cytochrome c oxidase, cbb3-type	2	2	2	0
	K02297	cyoA	Complex IV Oxygen metabolism - cytochrome (quinone) oxidase, bo type	0	0	0	0
	K02300	cyoD	Complex IV Oxygen metabolism - cytochrome (quinone) oxidase, bo type	0	0	0	0
	K02298	cyoB	Complex IV Oxygen metabolism - cytochrome (quinone) oxidase, bo type	0	0	0	0
	K02299	cyoC	Complex IV Oxygen metabolism - cytochrome (quinone) oxidase, bo type	0	0	0	0
	K00425	cydA	Complex IV Oxygen metabolism - cytochrome (quinone) oxidase, bd type	1	1	1	0
	K00426	cydB	Complex IV Oxygen metabolism - cytochrome (quinone) oxidase, bd type	1	1	1	0
	K02826	qoxA	Complex IV Oxygen metabolism - cytochrome (quinone) oxidase, aa3 type, QoxABCD	0	0	0	0
	K02827	qoxB	Complex IV Oxygen metabolism - cytochrome (quinone) oxidase, aa3 type, QoxABCD	0	0	0	0
Ammonia oxidation	K10944	amoA	methane/ammonia monooxygenase subunit A	0	0	0	1
	K10945	amoB	methane/ammonia monooxygenase subunit B	0	0	0	1
	K10946	amoC	methane/ammonia monooxygenase subunit C	0	0	0	1
N2 fixation	K00531	anfG	nitrogenase iron-iron protein, delta subunit	0	0	0	0
	K02586	nifD	nitrogenase molybdenum-iron protein alpha chain	1	0	0	0
	K02591	nifK	nitrogenase molybdenum-iron protein beta chain	1	0	0	0
	K22896	vnfD	nitrogenase vanadium-iron protein, alpha chain	0	0	0	0
	K22897	vnfK	nitrogenase vanadium-iron protein, beta chain	0	0	0	0
	K22898	vnfG	nitrogenase vanadium-iron protein, delta chain	0	0	0	0
	K02588	nifH	nitrogenase iron protein	1	0	0	0
Nitrite oxidation	K00370	nxrA	nitrate reductase / nitrite oxidoreductase, alpha subunit	0	0	0	1
	K00371	nxrB	nitrate reductase / nitrite oxidoreductase, beta subunit	0	0	0	1
Nitrate reduction	K02567	napA	periplasmic nitrate reductase NapA	0	0	0	0
	K02568	napB	cytochrome c-type protein NapB	0	0	0	0
	K00370	narG	nitrate reductase / nitrite oxidoreductase, alpha subunit	0	0	0	1
	K00371	narH	nitrate reductase / nitrite oxidoreductase, beta subunit	0	0	0	1
Nitrite reduction to ammonia	K15876	nrfH	cytochrome c nitrite reductase small subunit	0	0	0	0
	K03385	nrfA	nitrite reductase (cytochrome c-552)	0	0	0	0
	K04015	nrfD	cytochrome c nitrite reductase, NrfD subunit	0	0	0	0
	K00362	nirB	nitrite reductase (NADH) large subunit	0	0	0	1
	K00363	nirD	nitrite reductase (NADH) small subunit	0	0	0	1
Nitrite reduction	K00368	nirK	nitrite reductase (NO-forming)	0	0	0	0
	K15864	nirS	nitrite reductase (NO-forming) / hydroxylamine reductase	0	0	0	0
Nitric oxide reduction	K04561	norB	nitric oxide reductase subunit B	0	0	0	1
	K02305	norC	nitric oxide reductase subunit C	0	0	0	1
Nitrous oxide reduction	K07218	nosD	nitrous oxidase accessory protein	0	0	0	0
	K00376	nosZ	nitrous-oxide reductase	0	0	0	0
Anammox	K20935	hzoA	hydroxylamine dehydrogenase, alpha subunit	0	0	0	0
	K20932	hzsA	hydrazine synthase subunit, alpha subunit	0	0	0	0
Sulfide oxidation	K17229	fccB	flavocytochrome c sulphide dehydrogenase, flavin-binding	1	1	2	0
	K17218	sqr	sulfide:quinone oxidoreductase	1	1	1	1
	K11180	dsrA	dissimilatory sulfite reductase alpha subunit	0	0	0	0
	K11181	dsrB	dissimilatory sulfite reductase beta subunit	0	0	0	0
	K17725	sdo	sulfur dioxygenase	0	0	0	0
Sulfur oxidation/reduction	K16952	sor	sulfur oxygenase/reductase	0	0	0	0
Sulfur reduction	K17219	sreA	sulfur reductase molybdopterin subunit	0	0	0	0
	K17220	sreB	sulfur reductase FeS subunit	0	0	0	0
	K17221	sreC	sulfur reductase membrane anchor	0	0	0	0
Thiosulfate oxidation	K17224	soxB	S-sulfosulfanyl-L-cysteine sulfohydrolase	0	0	0	0
	K17226	soxY	sulfur-oxidizing protein SoxY	3	3	3	0
	K17225	soxC	sulfane dehydrogenase subunit SoxC	0	0	0	0
Sulfite reduction	K16950	asrA	anaerobic sulfite reductase subunit A	0	0	0	0
	K16951	asrB	anaerobic sulfite reductase subunit B	0	0	0	0
	K00385	asrC	anaerobic sulfite reductase subunit C	0	2	0	0
Sulfate reduction	K00394	aprA	adenylylsulfate reductase, subunit A	0	0	0	0
	K00958	sat	sulfate adenylyltransferase	0	0	0	0
Thiosulfate disproportionation	K08352	phsA	thiosulfate reductase / polysulfide reductase chain A	0	0	0	0
Chlorate reductas	K17050	serA, clrA	selenate/chlorate reductase subunit alpha [EC:1.97.1.9 1.97.1.1]	0	0	0	0
	K17051	serB, clrB	selenate/chlorate reductase subunit beta [EC:1.97.1.9 1.97.1.1]	0	0	0	0
	K17052	serC, clrC	selenate/chlorate reductase subunit gamma [EC:1.97.1.9 1.97.1.1]	0	0	0	0
Chlorite dismutase	K09162	cld	chlorite dismutase [EC 1.13.11.49]	0	0	0	0
Reactiev oxygen species detoxification	K03781	katE, CAT, catB, srpA	catalase [EC:1.11.1.6]	1	2	0	0
	K03782	katG	catalase-peroxidase [EC:1.11.1.21]	1	1	0	0
	K07217		Mn-containing catalase	0	0	0	0
	K00518	sodN	nickel superoxide dismutase [EC:1.15.1.1]	0	0	0	0
	K01723	AOS	hydroperoxide dehydratase [EC:4.2.1.92]	0	0	0	0
	K04564	SOD2	superoxide dismutase, Fe-Mn family [EC:1.15.1.1]	1	0	1	1
	K04565	SOD1	superoxide dismutase, Cu-Zn family [EC:1.15.1.1]	1	1	1	0
